# Supplementary material for: ﻿A taxonomic revision of Keraunea, including three new species and its phylogenetic realignment with Ehretiaceae (Boraginales)
Source: PhytoKeys. 2023 Feb 20;219:145–70. doi: 10.3897/phytokeys.219.101779 (PMC10194777; doi:10.3897/phytokeys.219.101779)
Supplement: XML Treatment for Ehretiaceae [file phytokeys.219.101779-treatment1.xml]

<!DOCTYPE tp:taxon-treatment
  PUBLIC "-//TaxonX//DTD Taxonomic Treatment Publishing DTD v0 20100105//EN" "tax-treatment-NSO.dtd">
<tp:taxon-treatment xmlns:tp="http://www.plazi.org/taxpub"><tp:treatment-meta><kwd-group><label>Taxon classification</label><kwd>
              <named-content content-type="kingdom">Plantae</named-content>
            </kwd><kwd>
              <named-content content-type="order">Boraginales</named-content>
            </kwd><kwd>
              <named-content content-type="family">Ehretiaceae</named-content>
            </kwd></kwd-group><mixed-citation publication-type="journal"><person-group><name><surname>Moonlight</surname><given-names>Peter W.</given-names></name><name><surname>Cardoso</surname><given-names>Domingos Benício Oliveira Silva</given-names></name></person-group><article-title>﻿A taxonomic revision of <italic><tp:taxon-name><tp:taxon-name-part taxon-name-part-type="genus" reg="Keraunea">Keraunea</tp:taxon-name-part></tp:taxon-name></italic>, including three new species and its phylogenetic realignment with <tp:taxon-name><tp:taxon-name-part taxon-name-part-type="family">Ehretiaceae</tp:taxon-name-part></tp:taxon-name> (<tp:taxon-name><tp:taxon-name-part taxon-name-part-type="order">Boraginales</tp:taxon-name-part></tp:taxon-name>)</article-title><source>PhytoKeys</source><day>20</day><month>02</month><year>2023</year><volume>219</volume><fpage>145</fpage><lpage>170</lpage><pub-id pub-id-type="doi">10.3897/phytokeys.219.101779</pub-id></mixed-citation></tp:treatment-meta><tp:nomenclature><label>﻿</label><tp:taxon-name>
            <object-id xmlns:xlink="http://www.w3.org/1999/xlink" content-type="arpha" xlink:type="simple">F2F096E9-86A4-50F9-8431-06C6C6B21042</object-id>
            <tp:taxon-name-part taxon-name-part-type="family">Ehretiaceae</tp:taxon-name-part>
          </tp:taxon-name><tp:taxon-authority>Mart., Nov. Gen. Sp. Pl. 2: 136, 138. 1827</tp:taxon-authority><tp:taxon-status xmlns:xlink="http://www.w3.org/1999/xlink" xlink:type="simple">nom. cons.</tp:taxon-status></tp:nomenclature><tp:treatment-sec sec-type="type genus" id="SECID0EPBCI"><title>Type genus.</title><p><italic><tp:taxon-name><tp:taxon-name-part taxon-name-part-type="genus" reg="Ehretia">Ehretia</tp:taxon-name-part></tp:taxon-name></italic> P.Browne.</p></tp:treatment-sec><tp:treatment-sec sec-type="description" id="SECID0E3BCI"><title>Description.</title><p>[differences from <xref ref-type="bibr" rid="B14">Luebert et al. (2016)</xref> in bold] Trees, shrubs, <bold>lianas</bold>, perennial herbs, rarely with thorns (<italic><tp:taxon-name><tp:taxon-name-part taxon-name-part-type="genus" reg="Rochefortia">Rochefortia</tp:taxon-name-part></tp:taxon-name></italic> Sw.); indumentum variable, hirsute to glabrescent. Leaves alternate, entire, petiolate; lamina variable in shape, strongly dissected in the halophytic <italic><tp:taxon-name><tp:taxon-name-part taxon-name-part-type="genus" reg="Cortesia">Cortesia</tp:taxon-name-part></tp:taxon-name></italic> Cav. Inflorescences terminal or axillary thyrses, sometimes congested, <bold>or few-flowered corymbs (<italic><tp:taxon-name><tp:taxon-name-part taxon-name-part-type="genus" reg="Keraunea">Keraunea</tp:taxon-name-part></tp:taxon-name></italic>)</bold>. Flowers pentamerous, cosexual or unisexual and dioecious in <italic><tp:taxon-name><tp:taxon-name-part taxon-name-part-type="genus" reg="Lepidocordia">Lepidocordia</tp:taxon-name-part></tp:taxon-name></italic> Ducke and <italic><tp:taxon-name><tp:taxon-name-part taxon-name-part-type="genus" reg="Rochefortia">Rochefortia</tp:taxon-name-part></tp:taxon-name></italic>, <bold>sometimes inserted on the centre of an accrescent bracteole (<italic><tp:taxon-name><tp:taxon-name-part taxon-name-part-type="genus" reg="Keraunea">Keraunea</tp:taxon-name-part></tp:taxon-name></italic>)</bold>; calyx lobes united in a tube or distinct nearly to the base, tubular to campanulate; aestivation imbricate (mostly quincuncial); corolla sympetalous, generally tubular with spreading lobes, rotate, or campanulate to urceolate, white, red or blue (<italic><tp:taxon-name><tp:taxon-name-part taxon-name-part-type="genus" reg="Halgania">Halgania</tp:taxon-name-part></tp:taxon-name></italic>, some species of <italic><tp:taxon-name><tp:taxon-name-part taxon-name-part-type="genus" reg="Bourreria">Bourreria</tp:taxon-name-part></tp:taxon-name></italic> P.Browne); stamens 5, the filaments generally adnate to the corolla tube at least at the base, sometimes puberulent at the point of insertion, the anthers usually exerted; gynoecium bicarpellate, the ovary uni- to tetralocular from secondary subdivision, style terminal, the stigma clavate to capitate with 1(2) branches; nectar disc usually present at base of the ovary. Fruits drupaceous, often drying and separating into two two-seeded pyrenes, or 4 1-seeded pyrenes or schizocarps, or 4 nutlets.</p></tp:treatment-sec><tp:treatment-sec sec-type="distribution" id="SECID0EGECI"><title>Distribution.</title><p><tp:taxon-name><tp:taxon-name-part taxon-name-part-type="family">Ehretiaceae</tp:taxon-name-part></tp:taxon-name> is a broadly distributed family found throughout tropical and subtropical Asia, Australia, sub-Saharan Africa. In the Americas, its distribution encompasses the eastern United States, Florida, Central America, the Caribbean, the Guyana shield and the Andes. In Brazil, the <tp:taxon-name><tp:taxon-name-part taxon-name-part-type="family">Ehretiaceae</tp:taxon-name-part></tp:taxon-name> was previously only known from the single species <italic><tp:taxon-name><tp:taxon-name-part taxon-name-part-type="genus" reg="Lepidocordia">Lepidocordia</tp:taxon-name-part><tp:taxon-name-part taxon-name-part-type="species" reg="punctata">punctata</tp:taxon-name-part></tp:taxon-name></italic> Ducke (<xref ref-type="bibr" rid="B21">Stapf 2023</xref>), found in lowland Amazonian forests in Pará and Roraima states. Our treatment therefore represents new records of the family from the Caatinga and Mata Atlântica phytogeographic regions in Brazil, and from the states of Bahia, Minas Gerais, Espírito Santo and Rio de Janeiro (Fig. <xref ref-type="fig" rid="F1">1</xref>).</p></tp:treatment-sec><tp:treatment-sec sec-type="Included genera" id="SECID0EJFCI"><title>Included genera.</title><p>The family includes the following eight genera: <italic><tp:taxon-name><tp:taxon-name-part taxon-name-part-type="genus" reg="Bourreria">Bourreria</tp:taxon-name-part></tp:taxon-name></italic>, <italic><tp:taxon-name><tp:taxon-name-part taxon-name-part-type="genus" reg="Cortesia">Cortesia</tp:taxon-name-part></tp:taxon-name></italic>, <italic><tp:taxon-name><tp:taxon-name-part taxon-name-part-type="genus" reg="Ehretia">Ehretia</tp:taxon-name-part></tp:taxon-name></italic>, <italic><tp:taxon-name><tp:taxon-name-part taxon-name-part-type="genus" reg="Halgania">Halgania</tp:taxon-name-part></tp:taxon-name></italic>, <italic><tp:taxon-name><tp:taxon-name-part taxon-name-part-type="genus" reg="Keraunea">Keraunea</tp:taxon-name-part></tp:taxon-name></italic>, <italic><tp:taxon-name><tp:taxon-name-part taxon-name-part-type="genus" reg="Lepidocordia">Lepidocordia</tp:taxon-name-part></tp:taxon-name></italic> Ducke, <italic><tp:taxon-name><tp:taxon-name-part taxon-name-part-type="genus" reg="Rochefortia">Rochefortia</tp:taxon-name-part></tp:taxon-name></italic> and <italic><tp:taxon-name><tp:taxon-name-part taxon-name-part-type="genus" reg="Tiquilia">Tiquilia</tp:taxon-name-part></tp:taxon-name></italic> Pers. (<xref ref-type="bibr" rid="B14">Luebert et al. 2016</xref>).</p></tp:treatment-sec><tp:treatment-sec sec-type="notes" id="SECID0ELHCI"><title>Notes.</title><p>Our morphological concept of the <tp:taxon-name><tp:taxon-name-part taxon-name-part-type="family">Ehretiaceae</tp:taxon-name-part></tp:taxon-name> is little changed from that of <xref ref-type="bibr" rid="B14">Luebert et al. (2016)</xref>. The characters that differ are included in bold in the description above. The first of these is that the four species of <italic><tp:taxon-name><tp:taxon-name-part taxon-name-part-type="genus" reg="Keraunea">Keraunea</tp:taxon-name-part></tp:taxon-name></italic> are the first lianescent species included within the family (versus perennial herbs, shrubs, or trees). Lianas are elsewhere found in the <tp:taxon-name><tp:taxon-name-part taxon-name-part-type="order">Boraginales</tp:taxon-name-part></tp:taxon-name> in the <tp:taxon-name><tp:taxon-name-part taxon-name-part-type="family">Cordiaceae</tp:taxon-name-part></tp:taxon-name> (<italic><tp:taxon-name><tp:taxon-name-part taxon-name-part-type="genus" reg="Cordia">Cordia</tp:taxon-name-part></tp:taxon-name></italic> L.) and <tp:taxon-name><tp:taxon-name-part taxon-name-part-type="family">Heliotropiaceae</tp:taxon-name-part></tp:taxon-name> (<italic><tp:taxon-name><tp:taxon-name-part taxon-name-part-type="genus" reg="Tournefortia">Tournefortia</tp:taxon-name-part></tp:taxon-name></italic> L.). Secondly, we have expanded the concept of the <tp:taxon-name><tp:taxon-name-part taxon-name-part-type="family">Ehretiaceae</tp:taxon-name-part></tp:taxon-name> to include species with a few-flowered corymb inflorescence structure and where the flower and later fruit are inserted at the centre of an accrescent bracteole. To our knowledge, these characters are unique among not just the <tp:taxon-name><tp:taxon-name-part taxon-name-part-type="family">Ehretiaceae</tp:taxon-name-part></tp:taxon-name> but the <tp:taxon-name><tp:taxon-name-part taxon-name-part-type="order">Boraginales</tp:taxon-name-part></tp:taxon-name>, whose members are known for their characteristic scorpioid cymose inflorescences. We suggest the few-flowered inflorescence of <italic><tp:taxon-name><tp:taxon-name-part taxon-name-part-type="genus" reg="Keraunea">Keraunea</tp:taxon-name-part></tp:taxon-name></italic> is the result of secondary reduction rather than a retained ancestral form. Within the <tp:taxon-name><tp:taxon-name-part taxon-name-part-type="order">Boraginales</tp:taxon-name-part></tp:taxon-name>, reductions to few-flowered inflorescences are present elsewhere in the <tp:taxon-name><tp:taxon-name-part taxon-name-part-type="family">Boraginaceae</tp:taxon-name-part></tp:taxon-name>, <tp:taxon-name><tp:taxon-name-part taxon-name-part-type="family">Codonaceae</tp:taxon-name-part></tp:taxon-name> and <tp:taxon-name><tp:taxon-name-part taxon-name-part-type="family">Wellstediaceae</tp:taxon-name-part></tp:taxon-name> (<xref ref-type="bibr" rid="B14">Luebert et al. 2016</xref>).</p></tp:treatment-sec><tp:treatment-sec><!--Section generated to contain objects referenced in tp:taxon-treatment.--><fig id="F1" position="float" orientation="portrait"><object-id xmlns:xlink="http://www.w3.org/1999/xlink" content-type="doi" xlink:type="simple">10.3897/phytokeys.219.101779.figure1</object-id><object-id xmlns:xlink="http://www.w3.org/1999/xlink" content-type="arpha" xlink:type="simple">D5BFA32B-886E-5BA3-8BFB-5333BEAE096D</object-id><label>Figure 1.</label><caption><p>RAxML bootstrap tree based on nuclear ribosomal (<abbrev xmlns:xlink="http://www.w3.org/1999/xlink" xlink:title="internal transcribed spacer" id="ABBRID0E2WBI" xlink:type="simple">ITS</abbrev>) and plastid (<italic>matK</italic>, <italic>rbcL</italic>, <italic>trnL-F</italic>) DNA sequence data resolving <italic><tp:taxon-name><tp:taxon-name-part taxon-name-part-type="genus" reg="Keraunea">Keraunea</tp:taxon-name-part></tp:taxon-name></italic> within the <tp:taxon-name><tp:taxon-name-part taxon-name-part-type="family">Ehretiaceae</tp:taxon-name-part></tp:taxon-name>. Node labels indicate nodes with bootstrap support values above 50. Inset phylogram (bottom left) indicates branch lengths. Outgroup taxa from representatives of other <tp:taxon-name><tp:taxon-name-part taxon-name-part-type="order">Boraginales</tp:taxon-name-part></tp:taxon-name> families are in light grey. Illustrations are (top to bottom): <italic><tp:taxon-name><tp:taxon-name-part taxon-name-part-type="genus" reg="Keraunea">Keraunea</tp:taxon-name-part></tp:taxon-name></italic>, <italic><tp:taxon-name><tp:taxon-name-part taxon-name-part-type="genus" reg="Halgania">Halgania</tp:taxon-name-part></tp:taxon-name></italic>, <italic><tp:taxon-name><tp:taxon-name-part taxon-name-part-type="genus" reg="Ehretia">Ehretia</tp:taxon-name-part></tp:taxon-name></italic>, <italic><tp:taxon-name><tp:taxon-name-part taxon-name-part-type="genus" reg="Bourreria">Bourreria</tp:taxon-name-part></tp:taxon-name></italic>, <italic><tp:taxon-name><tp:taxon-name-part taxon-name-part-type="genus" reg="Rochefortia">Rochefortia</tp:taxon-name-part></tp:taxon-name></italic> and <italic><tp:taxon-name><tp:taxon-name-part taxon-name-part-type="genus" reg="Tiquilia">Tiquilia</tp:taxon-name-part></tp:taxon-name></italic>.</p></caption><graphic xmlns:xlink="http://www.w3.org/1999/xlink" xlink:href="phytokeys-219-145_article-101779__-g001.jpg" position="float" orientation="portrait" xlink:type="simple" id="oo_813025.jpg"><uri content-type="original_file" xlink:type="simple">https://binary.pensoft.net/fig/813025</uri></graphic></fig></tp:treatment-sec><ref-list><ref id="B14"><mixed-citation xmlns:xlink="http://www.w3.org/1999/xlink" xlink:type="simple"><person-group><name name-style="western"><surname>Luebert</surname><given-names>F</given-names></name><name name-style="western"><surname>Cecchi</surname><given-names>L</given-names></name><name name-style="western"><surname>Frohlich</surname><given-names>MW</given-names></name><name name-style="western"><surname>Gottschling</surname><given-names>M</given-names></name><name name-style="western"><surname>Guilliams</surname><given-names>M</given-names></name><name name-style="western"><surname>Hasenstab-Lehman</surname><given-names>KE</given-names></name><name name-style="western"><surname>Hilger</surname><given-names>HH</given-names></name><name name-style="western"><surname>Miller</surname><given-names>JS</given-names></name><name name-style="western"><surname>Mittelbach</surname><given-names>M</given-names></name><name name-style="western"><surname>Nazaire</surname><given-names>M</given-names></name><name name-style="western"><surname>Nepi</surname><given-names>M</given-names></name><name name-style="western"><surname>Ober</surname><given-names>D</given-names></name><name name-style="western"><surname>Olmstead</surname><given-names>RG</given-names></name><name name-style="western"><surname>Selvi</surname><given-names>F</given-names></name><name name-style="western"><surname>Simpson</surname><given-names>MG</given-names></name><name name-style="western"><surname>Sutory</surname><given-names>K</given-names></name><name name-style="western"><surname>Valdes</surname><given-names>B</given-names></name><name name-style="western"><surname>Walden</surname><given-names>GK</given-names></name><name name-style="western"><surname>Weigend</surname><given-names>M</given-names></name></person-group> (<year>2016</year>) <article-title>Familial classification of the <tp:taxon-name><tp:taxon-name-part taxon-name-part-type="order">Boraginales</tp:taxon-name-part></tp:taxon-name>.</article-title><source>Taxon</source><volume>65</volume>(<issue>3</issue>): <fpage>502</fpage>–<lpage>522</lpage>. <ext-link xlink:href="10.12705/653.5" ext-link-type="doi" xlink:type="simple">https://doi.org/10.12705/653.5</ext-link></mixed-citation></ref><ref id="B21"><mixed-citation xmlns:xlink="http://www.w3.org/1999/xlink" xlink:type="simple"><person-group><name name-style="western"><surname>Stapf</surname><given-names>MNS</given-names></name></person-group> (<year>2023</year>) <italic><tp:taxon-name><tp:taxon-name-part taxon-name-part-type="genus">Lepidocordia</tp:taxon-name-part></tp:taxon-name></italic>. In: Flora e Funga do Brasil. Jardim Botânico do Rio de Janeiro. <ext-link xlink:href="https://floradobrasil.jbrj.gov.br/FB78014" ext-link-type="uri" xlink:type="simple">https://floradobrasil.jbrj.gov.br/FB78014</ext-link> [Accessed 10 Feb 2023]</mixed-citation></ref></ref-list></tp:taxon-treatment>
