# Supplementary material for: ﻿A taxonomic revision of Keraunea, including three new species and its phylogenetic realignment with Ehretiaceae (Boraginales)
Source: PhytoKeys. 2023 Feb 20;219:145–70. doi: 10.3897/phytokeys.219.101779 (PMC10194777; doi:10.3897/phytokeys.219.101779)
Supplement: XML Treatment for Keraunea [file phytokeys.219.101779-treatment2.xml]

<!DOCTYPE tp:taxon-treatment
  PUBLIC "-//TaxonX//DTD Taxonomic Treatment Publishing DTD v0 20100105//EN" "tax-treatment-NSO.dtd">
<tp:taxon-treatment xmlns:tp="http://www.plazi.org/taxpub"><tp:treatment-meta><kwd-group><label>Taxon classification</label><kwd>
              <named-content content-type="kingdom">Plantae</named-content>
            </kwd><kwd>
              <named-content content-type="order">Boraginales</named-content>
            </kwd><kwd>
              <named-content content-type="family">Ehretiaceae</named-content>
            </kwd></kwd-group><mixed-citation publication-type="journal"><person-group><name><surname>Moonlight</surname><given-names>Peter W.</given-names></name><name><surname>Cardoso</surname><given-names>Domingos Benício Oliveira Silva</given-names></name></person-group><article-title>﻿A taxonomic revision of <italic><tp:taxon-name><tp:taxon-name-part taxon-name-part-type="genus" reg="Keraunea">Keraunea</tp:taxon-name-part></tp:taxon-name></italic>, including three new species and its phylogenetic realignment with <tp:taxon-name><tp:taxon-name-part taxon-name-part-type="family">Ehretiaceae</tp:taxon-name-part></tp:taxon-name> (<tp:taxon-name><tp:taxon-name-part taxon-name-part-type="order">Boraginales</tp:taxon-name-part></tp:taxon-name>)</article-title><source>PhytoKeys</source><day>20</day><month>02</month><year>2023</year><volume>219</volume><fpage>145</fpage><lpage>170</lpage><pub-id pub-id-type="doi">10.3897/phytokeys.219.101779</pub-id></mixed-citation></tp:treatment-meta><tp:nomenclature><label>﻿</label><tp:taxon-name>
            <object-id xmlns:xlink="http://www.w3.org/1999/xlink" content-type="arpha" xlink:type="simple">D044E34F-4348-5F7E-B9A4-911B8AF62E3E</object-id>
            <tp:taxon-name-part taxon-name-part-type="genus" reg="Keraunea">Keraunea</tp:taxon-name-part>
          </tp:taxon-name><tp:taxon-authority>Cheek &amp; Simão-Bianchini, Nord. J. Bot. 31: 454. 2013.</tp:taxon-authority></tp:nomenclature><tp:treatment-sec sec-type="type species" id="SECID0EMLCI"><title>Type species.</title><p><italic><tp:taxon-name><tp:taxon-name-part taxon-name-part-type="genus" reg="Keraunea">Keraunea</tp:taxon-name-part><tp:taxon-name-part taxon-name-part-type="species" reg="brasiliensis">brasiliensis</tp:taxon-name-part></tp:taxon-name></italic> Cheek &amp; Simão-Bianchini.</p></tp:treatment-sec><tp:treatment-sec sec-type="description" id="SECID0E4LCI"><title>Description.</title><p>Scandent shrubs or lianas. Stems woody, cylindrical, hollow, lacking lenticels. Stipules lacking. Leaves on the main stems alternate, simple, petiolate; margins entire; venation pinnate, camptodromous or brochododromous. Side shoots with 2–4 aborted leaves, then 2–6 progressively larger leaves along the shoot. Inflorescences terminal on side shoots, determinate, corymbose, with 3–6 flowers; bracteoles one per flower or rarely lacking, leaf-like, inserted halfway along the pedicel. Flowers 5-merous, cosexual. Calyx campanulate, fused at the base, alternating with the petals; aestivation imbricate. Corolla with the tube campanulate, fused at the base; aestivation imbricate. Stamens epipetalous, inserted at the base of the corolla tube, alternating with the petals; filaments free; anthers basifixed, introrse, dehiscing via lateral slits; connectives extended. Nectary disk present, at base of the ovary. Ovary superior, subglobose, 2-locular, the locules biovulate, each with one functional and one aborted ovule. Style single, with two apical stigmas. Fruit a dry, indehiscent drupe, usually inserted in the centre of the persistent and accrescent bracteole; calyx persistent; corolla caducous; style persistent.</p></tp:treatment-sec><tp:treatment-sec sec-type="distribution" id="SECID0ECMCI"><title>Distribution.</title><p><italic><tp:taxon-name><tp:taxon-name-part taxon-name-part-type="genus" reg="Keraunea">Keraunea</tp:taxon-name-part></tp:taxon-name></italic> is endemic to Brazil and thus far known from the states of Bahia (3 spp.), Espírito Santo (1 sp.), Minas Gerais (1 sp.) and Rio de Janeiro (1 sp.). Each of the species is restricted to a single state except for <italic><tp:taxon-name><tp:taxon-name-part taxon-name-part-type="genus" reg="Keraunea">K.</tp:taxon-name-part><tp:taxon-name-part taxon-name-part-type="species" reg="capixaba">capixaba</tp:taxon-name-part></tp:taxon-name></italic>, which is found in both Bahia and Espírito Santo (Fig. <xref ref-type="fig" rid="F2">2</xref>).</p><fig id="F2" position="float" orientation="portrait"><object-id xmlns:xlink="http://www.w3.org/1999/xlink" content-type="doi" xlink:type="simple">10.3897/phytokeys.219.101779.figure2</object-id><object-id xmlns:xlink="http://www.w3.org/1999/xlink" content-type="arpha" xlink:type="simple">678A103E-636C-5F79-A4F7-FC8B8F32EBFC</object-id><label>Figure 2.</label><caption><p>Distribution of species of the genus <italic><tp:taxon-name><tp:taxon-name-part taxon-name-part-type="genus" reg="Keraunea">Keraunea</tp:taxon-name-part></tp:taxon-name></italic>. Shading denotes elevation; two letter codes represent the standardised two letter codes for the states of Brazil. Species are coloured as follows: <bold>blue</bold>, <italic><tp:taxon-name><tp:taxon-name-part taxon-name-part-type="genus" reg="Keraunea">K.</tp:taxon-name-part><tp:taxon-name-part taxon-name-part-type="species" reg="brasiliensis">brasiliensis</tp:taxon-name-part></tp:taxon-name></italic> Cheek &amp; Simão-Bianchini; <bold>black</bold>, <italic><tp:taxon-name><tp:taxon-name-part taxon-name-part-type="genus" reg="Keraunea">K.</tp:taxon-name-part><tp:taxon-name-part taxon-name-part-type="species" reg="bullata">bullata</tp:taxon-name-part></tp:taxon-name></italic> Moonlight &amp; D.B.O.S.Cardoso; <bold>yellow</bold>, <italic><tp:taxon-name><tp:taxon-name-part taxon-name-part-type="genus" reg="Keraunea">K.</tp:taxon-name-part><tp:taxon-name-part taxon-name-part-type="species" reg="capixaba">capixaba</tp:taxon-name-part></tp:taxon-name></italic> Lombardi; <bold>red</bold>, <italic><tp:taxon-name><tp:taxon-name-part taxon-name-part-type="genus" reg="Keraunea">K.</tp:taxon-name-part><tp:taxon-name-part taxon-name-part-type="species" reg="confusa">confusa</tp:taxon-name-part></tp:taxon-name></italic> Moonlight &amp; D.B.O.S.Cardoso; <bold>green</bold>, <italic><tp:taxon-name><tp:taxon-name-part taxon-name-part-type="genus" reg="Keraunea">K.</tp:taxon-name-part><tp:taxon-name-part taxon-name-part-type="species" reg="velutina">velutina</tp:taxon-name-part></tp:taxon-name></italic> Moonlight &amp; D.B.O.S.Cardoso.</p></caption><graphic xmlns:xlink="http://www.w3.org/1999/xlink" xlink:href="phytokeys-219-145_article-101779__-g002.jpg" position="float" orientation="portrait" xlink:type="simple" id="oo_813026.jpg"><uri content-type="original_file" xlink:type="simple">https://binary.pensoft.net/fig/813026</uri></graphic></fig></tp:treatment-sec><tp:treatment-sec sec-type="habitat" id="SECID0ETPCI"><title>Habitat.</title><p>Two species are known from seasonally dry forest within the Caatinga domain (<italic><tp:taxon-name><tp:taxon-name-part taxon-name-part-type="genus" reg="Keraunea">K.</tp:taxon-name-part><tp:taxon-name-part taxon-name-part-type="species" reg="brasiliensis">brasiliensis</tp:taxon-name-part></tp:taxon-name></italic> and <italic><tp:taxon-name><tp:taxon-name-part taxon-name-part-type="genus" reg="Keraunea">K.</tp:taxon-name-part><tp:taxon-name-part taxon-name-part-type="species" reg="confusa">confusa</tp:taxon-name-part></tp:taxon-name></italic>); two from humid forests within the Mata Atlântica domain (<italic><tp:taxon-name><tp:taxon-name-part taxon-name-part-type="genus" reg="Keraunea">K.</tp:taxon-name-part><tp:taxon-name-part taxon-name-part-type="species" reg="capixaba">capixaba</tp:taxon-name-part></tp:taxon-name></italic> and <italic><tp:taxon-name><tp:taxon-name-part taxon-name-part-type="genus" reg="Keraunea">K.</tp:taxon-name-part><tp:taxon-name-part taxon-name-part-type="species" reg="velutina">velutina</tp:taxon-name-part></tp:taxon-name></italic>); and a fifth from transitional, semi-deciduous forests between the Caatinga and Mata Atlântica domains (<italic><tp:taxon-name><tp:taxon-name-part taxon-name-part-type="genus" reg="Keraunea">K.</tp:taxon-name-part><tp:taxon-name-part taxon-name-part-type="species" reg="bullata">bullata</tp:taxon-name-part></tp:taxon-name></italic>). The genus has a marked preference for rock outcrops or forest on rocky soils. Both <italic><tp:taxon-name><tp:taxon-name-part taxon-name-part-type="genus" reg="Keraunea">K.</tp:taxon-name-part><tp:taxon-name-part taxon-name-part-type="species" reg="brasiliensis">brasiliensis</tp:taxon-name-part></tp:taxon-name></italic> and <italic><tp:taxon-name><tp:taxon-name-part taxon-name-part-type="genus" reg="Keraunea">K.</tp:taxon-name-part><tp:taxon-name-part taxon-name-part-type="species" reg="confusa">confusa</tp:taxon-name-part></tp:taxon-name></italic> are found mostly on karstic outcrops, while <italic><tp:taxon-name><tp:taxon-name-part taxon-name-part-type="genus" reg="Keraunea">K.</tp:taxon-name-part><tp:taxon-name-part taxon-name-part-type="species" reg="capixaba">capixaba</tp:taxon-name-part></tp:taxon-name></italic> and <italic><tp:taxon-name><tp:taxon-name-part taxon-name-part-type="genus" reg="Keraunea">K.</tp:taxon-name-part><tp:taxon-name-part taxon-name-part-type="species" reg="velutina">velutina</tp:taxon-name-part></tp:taxon-name></italic> have both been collected at the base of granitic inselbergs.</p></tp:treatment-sec><tp:treatment-sec sec-type="etymology" id="SECID0E3SCI"><title>Etymology.</title><p>The epithet derives from the Greek, keraunos, or lightning bolt. This was intended to signify the unexpected but now disproven appearance of a neuropeltoid genus of the <tp:taxon-name><tp:taxon-name-part taxon-name-part-type="family">Convolvulaceae</tp:taxon-name-part></tp:taxon-name> in the Americas.</p></tp:treatment-sec><tp:treatment-sec sec-type="notes" id="SECID0EHTCI"><title>Notes.</title><p><xref ref-type="bibr" rid="B2">Cheek and Simão-Bianchini (2013)</xref> treated the flower and fruit of <italic><tp:taxon-name><tp:taxon-name-part taxon-name-part-type="genus" reg="Keraunea">Keraunea</tp:taxon-name-part></tp:taxon-name></italic> as being inserted at the centre of a large, leaf-like bract. This ‘bract’ is inserted halfway up and adnate to the pedicel, so we instead follow <xref ref-type="bibr" rid="B13">Lombardi (2014)</xref> and treat it as a bracteole rather than a bract.</p></tp:treatment-sec><tp:treatment-sec sec-type="Identification notes" id="SECID0E3TCI"><title>Identification notes.</title><p><italic><tp:taxon-name><tp:taxon-name-part taxon-name-part-type="genus" reg="Keraunea">Keraunea</tp:taxon-name-part></tp:taxon-name></italic> species are distinctive in being semi-scandent shrubs or lianas with simple, alternate, exstipulate leaves and inflorescences terminal on foliose side shoots. The flowers and fruits are highly unusual in being inserted at and appearing to arise from the centre of an accrescent bracteole.</p><p>Several specimens of <italic><tp:taxon-name><tp:taxon-name-part taxon-name-part-type="genus" reg="Keraunea">Keraunea</tp:taxon-name-part></tp:taxon-name></italic> were erroneously identified as <italic><tp:taxon-name><tp:taxon-name-part taxon-name-part-type="genus" reg="Bougainvillea">Bougainvillea</tp:taxon-name-part></tp:taxon-name></italic> Comm. ex Juss. (<tp:taxon-name><tp:taxon-name-part taxon-name-part-type="family">Nyctaginaceae</tp:taxon-name-part></tp:taxon-name>), which is understandable, as both genera have exstipulate leaves, a semi-lianescent habit, and flowers and fruits associated with showy bracts or bracteoles. <italic><tp:taxon-name><tp:taxon-name-part taxon-name-part-type="genus" reg="Keraunea">Keraunea</tp:taxon-name-part></tp:taxon-name></italic> spp. are however never spinescent, and the flowers and fruits are inserted directly onto the bract, whereas in <italic><tp:taxon-name><tp:taxon-name-part taxon-name-part-type="genus" reg="Bougainvillea">Bougainvillea</tp:taxon-name-part></tp:taxon-name></italic> several flowers or fruits are clustered on a pedunculate inflorescence surrounded by two or more bracts.</p></tp:treatment-sec><ref-list><ref id="B2"><mixed-citation xmlns:xlink="http://www.w3.org/1999/xlink" xlink:type="simple"><person-group><name name-style="western"><surname>Cheek</surname><given-names>M</given-names></name><name name-style="western"><surname>Simão-Bianchini</surname><given-names>R</given-names></name></person-group> (<year>2013</year>) <article-title><italic><tp:taxon-name><tp:taxon-name-part taxon-name-part-type="genus">Keraunea</tp:taxon-name-part></tp:taxon-name></italic> gen. nov. (<tp:taxon-name><tp:taxon-name-part taxon-name-part-type="family">Convolvulaceae</tp:taxon-name-part></tp:taxon-name>) from Brazil.</article-title><source>Nordic Journal of Botany</source><volume>31</volume>(<issue>4</issue>): <fpage>453</fpage>–<lpage>457</lpage>. <ext-link xlink:href="10.1111/j.1756-1051.2013.00096.x" ext-link-type="doi" xlink:type="simple">https://doi.org/10.1111/j.1756-1051.2013.00096.x</ext-link></mixed-citation></ref><ref id="B13"><mixed-citation xmlns:xlink="http://www.w3.org/1999/xlink" xlink:type="simple"><person-group><name name-style="western"><surname>Lombardi</surname><given-names>JA</given-names></name></person-group> (<year>2014</year>) <article-title>The second known species of the recently described genus <italic><tp:taxon-name><tp:taxon-name-part taxon-name-part-type="genus">Keraunea</tp:taxon-name-part></tp:taxon-name></italic> (<tp:taxon-name><tp:taxon-name-part taxon-name-part-type="family">Convolvulaceae</tp:taxon-name-part></tp:taxon-name>).</article-title><source>Phytotaxa</source><volume>181</volume>(<issue>1</issue>): <fpage>54</fpage>–<lpage>58</lpage>. <ext-link xlink:href="10.11646/phytotaxa.181.1.4" ext-link-type="doi" xlink:type="simple">https://doi.org/10.11646/phytotaxa.181.1.4</ext-link></mixed-citation></ref></ref-list></tp:taxon-treatment>
