# Supplementary material for: ﻿A taxonomic revision of Keraunea, including three new species and its phylogenetic realignment with Ehretiaceae (Boraginales)
Source: PhytoKeys. 2023 Feb 20;219:145–70. doi: 10.3897/phytokeys.219.101779 (PMC10194777; doi:10.3897/phytokeys.219.101779)
Supplement: XML Treatment for Keraunea brasiliensis [file phytokeys.219.101779-treatment3.xml]

<!DOCTYPE tp:taxon-treatment
  PUBLIC "-//TaxonX//DTD Taxonomic Treatment Publishing DTD v0 20100105//EN" "tax-treatment-NSO.dtd">
<tp:taxon-treatment xmlns:tp="http://www.plazi.org/taxpub"><tp:treatment-meta><kwd-group><label>Taxon classification</label><kwd>
              <named-content content-type="kingdom">Plantae</named-content>
            </kwd><kwd>
              <named-content content-type="order">Boraginales</named-content>
            </kwd><kwd>
              <named-content content-type="family">Ehretiaceae</named-content>
            </kwd></kwd-group><mixed-citation publication-type="journal"><person-group><name><surname>Moonlight</surname><given-names>Peter W.</given-names></name><name><surname>Cardoso</surname><given-names>Domingos Benício Oliveira Silva</given-names></name></person-group><article-title>﻿A taxonomic revision of <italic><tp:taxon-name><tp:taxon-name-part taxon-name-part-type="genus" reg="Keraunea">Keraunea</tp:taxon-name-part></tp:taxon-name></italic>, including three new species and its phylogenetic realignment with <tp:taxon-name><tp:taxon-name-part taxon-name-part-type="family">Ehretiaceae</tp:taxon-name-part></tp:taxon-name> (<tp:taxon-name><tp:taxon-name-part taxon-name-part-type="order">Boraginales</tp:taxon-name-part></tp:taxon-name>)</article-title><source>PhytoKeys</source><day>20</day><month>02</month><year>2023</year><volume>219</volume><fpage>145</fpage><lpage>170</lpage><pub-id pub-id-type="doi">10.3897/phytokeys.219.101779</pub-id></mixed-citation></tp:treatment-meta><tp:nomenclature><label>﻿1.</label><tp:taxon-name>
            <object-id xmlns:xlink="http://www.w3.org/1999/xlink" content-type="arpha" xlink:type="simple">63FD551B-251F-5ABD-AB19-DA6D0314B7E1</object-id>
            <tp:taxon-name-part taxon-name-part-type="genus" reg="Keraunea">Keraunea</tp:taxon-name-part>
            <tp:taxon-name-part taxon-name-part-type="species" reg="brasiliensis">brasiliensis</tp:taxon-name-part>
          </tp:taxon-name><tp:taxon-authority>Cheek &amp; Simão-Bianchini, Nord. J. Bot. 31: 454. 2013.</tp:taxon-authority><xref ref-type="fig" rid="F3">Fig. 3</xref></tp:nomenclature><tp:treatment-sec sec-type="material" id="SECID0EM3CI"><title>Type.</title><p><bold>Brazil. Bahia</bold>: Mun. Caetité, caminho da Fazenda Boa Vista para Urânio, <named-content xmlns:xlink="http://www.w3.org/1999/xlink" content-type="dwc:verbatimCoordinates" xlink:type="simple"><named-content content-type="geo-json" specific-use="{&#34;type&#34;:&#34;Point&#34;,&#34;coordinates&#34;:[-42.207500,-13.993056]}" id="NCID0EX3CI" xlink:type="simple">13°59'35"S, 42°12'27"W</named-content></named-content>, 560 m, 8 Feb 1997, <italic>L. Passos</italic>, <italic>M.L. Guedes</italic>, <italic>B. Stannard &amp; E. Saar 5263</italic> (holotype: SPF; isotypes ALCB, CEPEC [CEPEC00077827], HRCB [acc. #38156], HUEFS [HUEFS000058973], K [K000979156]).</p></tp:treatment-sec><tp:treatment-sec sec-type="description" id="SECID0EC4CI"><title>Description.</title><p>Scandent shrub or liana, to 7 m tall. Stems cylindrical, hollow, 3–9 mm in diameter, frequently branching, sericeous-pubescent with silky hairs; internodes 0.7–11 cm long; side shoots 4–9 cm long, hirtellous-pubescent with minute, rigid hairs. Leaves of main stem with the blades 5.0–6.5 × 3.1–3.6 cm, ovate, hirtellous-pubescent with minute, rigid hairs, the venation pinnate, camptodromous, with 4–6 secondary veins; the base acute, the margins entire, ciliate, the apex obtuse; petioles of leaves on main stem ca. 8 mm long, distinctly curved to 90° ⅓ of the way along their length. Side shoots with 3–5 leaves, these progressively larger along the shoot; blades 5.1–7.2 × 2.3–3.9 cm, ovate, hirtellous-pubescent, the venation as on leaves of the main stem, the base acute, the margins entire, ciliate, the apex obtuse; petioles 5.7–6.1 mm long, straight, hirtellous-pubescent like the leaves. Inflorescence corymbose, with 2–4 flowers; free portion of the peduncle ca. 3.5 mm long, 2.5 cm long, the remainder adnate to the bracteole, hirtellous-pubescent; bracteole 5.1–8.1 × 2.4–3.8 cm, inserted ca. ¼ of the way along the pedicel, ovate, hirtellous-pubescent, the venation as the leaves, the base acute, the margins entire, ciliate, the apex obtuse. Flowers incompletely known, 5-merous. Calyx with the tube campanulate, ca. 3.5 mm long, the lobes ca. 12 × 1.5 mm, lanceolate, velutinous-pubescent. Corolla unknown; androecium and gynoecium unknown. Fruit inserted on the accrescent bracteole; calyx persistent, expanding to 14 mm long.</p><fig id="F3" position="float" orientation="portrait"><object-id xmlns:xlink="http://www.w3.org/1999/xlink" content-type="doi" xlink:type="simple">10.3897/phytokeys.219.101779.figure3</object-id><object-id xmlns:xlink="http://www.w3.org/1999/xlink" content-type="arpha" xlink:type="simple">1E6150BD-863B-54B1-95A5-637AB14A8658</object-id><label>Figure 3.</label><caption><p>Habitat and morphology of <italic><tp:taxon-name><tp:taxon-name-part taxon-name-part-type="genus" reg="Keraunea">Keraunea</tp:taxon-name-part><tp:taxon-name-part taxon-name-part-type="species" reg="brasiliensis">brasiliensis</tp:taxon-name-part></tp:taxon-name></italic> Cheek &amp; Simão-Bianchini <bold>A–C</bold> karstic Caatinga in southwestern Bahia <bold>D</bold> stem and leafy side shoots <bold>E</bold> habit <bold>F</bold> main shoot and side shoots with fruits <bold>G–H</bold> close up of developing fruits and accrescent bracteole. All photos by Domingos Cardoso.</p></caption><graphic xmlns:xlink="http://www.w3.org/1999/xlink" xlink:href="phytokeys-219-145_article-101779__-g003.jpg" position="float" orientation="portrait" xlink:type="simple" id="oo_813027.jpg"><uri content-type="original_file" xlink:type="simple">https://binary.pensoft.net/fig/813027</uri></graphic></fig></tp:treatment-sec><tp:treatment-sec sec-type="distribution" id="SECID0EJ5CI"><title>Distribution.</title><p><italic><tp:taxon-name><tp:taxon-name-part taxon-name-part-type="genus" reg="Keraunea">Keraunea</tp:taxon-name-part><tp:taxon-name-part taxon-name-part-type="species" reg="brasiliensis">brasiliensis</tp:taxon-name-part></tp:taxon-name></italic> is endemic to Brazil and is known only from the state of Bahia (Coribe, São Félix do Coribe and Caetité municipalities) (Fig. <xref ref-type="fig" rid="F2">2</xref>).</p></tp:treatment-sec><tp:treatment-sec sec-type="habitat" id="SECID0E55CI"><title>Habitat.</title><p><italic><tp:taxon-name><tp:taxon-name-part taxon-name-part-type="genus" reg="Keraunea">Keraunea</tp:taxon-name-part><tp:taxon-name-part taxon-name-part-type="species" reg="brasiliensis">brasiliensis</tp:taxon-name-part></tp:taxon-name></italic> has primarily been collected scrambling over exposed rocks and vegetation in karst formations supporting Caatinga seasonally dry tropical forest vegetation. The two most easterly collections of the species (<italic>Pereira-Silva et al. 9111</italic>, <italic>Passos et al. 5263</italic>) were collected in Caatinga vegetation but far from any known karst outcrops.</p></tp:treatment-sec><tp:treatment-sec sec-type="conservation status" id="SECID0ET6CI"><title>Conservation status.</title><p><italic><tp:taxon-name><tp:taxon-name-part taxon-name-part-type="genus" reg="Keraunea">Keraunea</tp:taxon-name-part><tp:taxon-name-part taxon-name-part-type="species" reg="brasiliensis">brasiliensis</tp:taxon-name-part></tp:taxon-name></italic> was provisionally assessed by <xref ref-type="bibr" rid="B2">Cheek and Simão-Bianchini (2013)</xref> as Endangered (EN B2 a b iii) under IUCN Criteria (<xref ref-type="bibr" rid="B11">IUCN 2019</xref>). We alter this assessment as it covered specimens now known to be of two different species. Our narrower concept includes plants from four localities and has an EOO of 4,550 km<sup>2</sup>. None of the known localities are in protected areas. Accordingly, we still assess <italic><tp:taxon-name><tp:taxon-name-part taxon-name-part-type="genus" reg="Keraunea">K.</tp:taxon-name-part><tp:taxon-name-part taxon-name-part-type="species" reg="brasiliensis">brasiliensis</tp:taxon-name-part></tp:taxon-name></italic> as EN (EN B2 a b iii) under IUCN criteria (<xref ref-type="bibr" rid="B11">IUCN 2019</xref>).</p></tp:treatment-sec><tp:treatment-sec sec-type="etymology" id="SECID0E4ADI"><title>Etymology.</title><p>Named for the country of Brazil.</p></tp:treatment-sec><tp:treatment-sec sec-type="notes" id="SECID0ECBDI"><title>Notes.</title><p>The protologue of <italic><tp:taxon-name><tp:taxon-name-part taxon-name-part-type="genus" reg="Keraunea">K.</tp:taxon-name-part><tp:taxon-name-part taxon-name-part-type="species" reg="brasiliensis">brasiliensis</tp:taxon-name-part></tp:taxon-name></italic> cited individuals we now recognise as two different species and both paratypes collected in Minas Gerais fall under our circumscription of <italic><tp:taxon-name><tp:taxon-name-part taxon-name-part-type="genus" reg="Keraunea">K.</tp:taxon-name-part><tp:taxon-name-part taxon-name-part-type="species" reg="confusa">confusa</tp:taxon-name-part></tp:taxon-name></italic>. The authors of <italic><tp:taxon-name><tp:taxon-name-part taxon-name-part-type="genus" reg="Keraunea">K.</tp:taxon-name-part><tp:taxon-name-part taxon-name-part-type="species" reg="brasiliensis">brasiliensis</tp:taxon-name-part></tp:taxon-name></italic> did, however, note the unusual intraspecific morphological variation within the species and speculated that the material collected in Bahia and Minas Gerais may have represented two different species. The original illustration in the protologue (<xref ref-type="bibr" rid="B2">Cheek and Simão-Bianchini 2013</xref>) included individuals of both of the species we recognise here so only the subfigures (B, H–I) represent <italic><tp:taxon-name><tp:taxon-name-part taxon-name-part-type="genus" reg="Keraunea">K.</tp:taxon-name-part><tp:taxon-name-part taxon-name-part-type="species" reg="brasiliensis">brasiliensis</tp:taxon-name-part></tp:taxon-name></italic>. <xref ref-type="bibr" rid="B17">Muñoz-Rodríguez et al. (2022)</xref> also published sequence data for <italic><tp:taxon-name><tp:taxon-name-part taxon-name-part-type="genus" reg="Keraunea">K.</tp:taxon-name-part><tp:taxon-name-part taxon-name-part-type="species" reg="brasiliensis">brasiliensis</tp:taxon-name-part></tp:taxon-name></italic> and <italic><tp:taxon-name><tp:taxon-name-part taxon-name-part-type="genus" reg="Keraunea">K.</tp:taxon-name-part><tp:taxon-name-part taxon-name-part-type="species" reg="confusa">confusa</tp:taxon-name-part></tp:taxon-name></italic> and a member of the family <tp:taxon-name><tp:taxon-name-part taxon-name-part-type="family">Malpighiaceae</tp:taxon-name-part></tp:taxon-name> under the name <italic><tp:taxon-name><tp:taxon-name-part taxon-name-part-type="genus" reg="Keraunea">K.</tp:taxon-name-part><tp:taxon-name-part taxon-name-part-type="species" reg="brasiliensis">brasiliensis</tp:taxon-name-part></tp:taxon-name></italic>.</p><p>Our emended description of <italic><tp:taxon-name><tp:taxon-name-part taxon-name-part-type="genus" reg="Keraunea">K.</tp:taxon-name-part><tp:taxon-name-part taxon-name-part-type="species" reg="brasiliensis">brasiliensis</tp:taxon-name-part></tp:taxon-name></italic> reflects our much narrower circumscription of this species. The specimens we cite represent a morphologically homogenous group of specimens all collected at a similar phenological state, i.e. with fruits but lacking flowers. As such, our description lacks some floral traits. The floral description of <italic><tp:taxon-name><tp:taxon-name-part taxon-name-part-type="genus" reg="Keraunea">K.</tp:taxon-name-part><tp:taxon-name-part taxon-name-part-type="species" reg="brasiliensis">brasiliensis</tp:taxon-name-part></tp:taxon-name></italic> provided by <xref ref-type="bibr" rid="B2">Cheek and Simão-Bianchini (2013)</xref> was made using a dissected bud from <italic>Lombardi &amp; Salino 1819</italic> (K), which we now consider as an isotype of <italic><tp:taxon-name><tp:taxon-name-part taxon-name-part-type="genus" reg="Keraunea">K.</tp:taxon-name-part><tp:taxon-name-part taxon-name-part-type="species" reg="confusa">confusa</tp:taxon-name-part></tp:taxon-name></italic> (see below).</p></tp:treatment-sec><tp:treatment-sec sec-type="Identification notes" id="SECID0ELFDI"><title>Identification notes.</title><p>Within its range, <italic><tp:taxon-name><tp:taxon-name-part taxon-name-part-type="genus" reg="Keraunea">K.</tp:taxon-name-part><tp:taxon-name-part taxon-name-part-type="species" reg="brasiliensis">brasiliensis</tp:taxon-name-part></tp:taxon-name></italic> is most likely to be confused with <italic><tp:taxon-name><tp:taxon-name-part taxon-name-part-type="genus" reg="Keraunea">K.</tp:taxon-name-part><tp:taxon-name-part taxon-name-part-type="species" reg="confusa">confusa</tp:taxon-name-part></tp:taxon-name></italic>, but the two species can be distinguished with ease based entirely upon vegetative characters. The leaves of <italic><tp:taxon-name><tp:taxon-name-part taxon-name-part-type="genus" reg="Keraunea">K.</tp:taxon-name-part><tp:taxon-name-part taxon-name-part-type="species" reg="confusa">confusa</tp:taxon-name-part></tp:taxon-name></italic> are larger (to 18 × 12 cm versus to 7.5 × 4 cm) with brochidodromous venation and a rugose texture (versus camptodromous venation and smooth texture in <italic><tp:taxon-name><tp:taxon-name-part taxon-name-part-type="genus" reg="Keraunea">K.</tp:taxon-name-part><tp:taxon-name-part taxon-name-part-type="species" reg="brasiliensis">brasiliensis</tp:taxon-name-part></tp:taxon-name></italic>). <italic><tp:taxon-name><tp:taxon-name-part taxon-name-part-type="genus" reg="Keraunea">Keraunea</tp:taxon-name-part><tp:taxon-name-part taxon-name-part-type="species" reg="brasiliensis">brasiliensis</tp:taxon-name-part></tp:taxon-name></italic> is most similar to <italic><tp:taxon-name><tp:taxon-name-part taxon-name-part-type="genus" reg="Keraunea">K.</tp:taxon-name-part><tp:taxon-name-part taxon-name-part-type="species" reg="capixaba">capixaba</tp:taxon-name-part></tp:taxon-name></italic> (though this species is also similar to <italic><tp:taxon-name><tp:taxon-name-part taxon-name-part-type="genus" reg="Keraunea">K.</tp:taxon-name-part><tp:taxon-name-part taxon-name-part-type="species" reg="velutina">velutina</tp:taxon-name-part></tp:taxon-name></italic>), from which it can be distinguished by its rugose stems (versus smooth) and membranous, dull green leaves (versus chartaceous, glossy green) with indistinct secondary veins (versus raised above the lower leaf surface).</p></tp:treatment-sec><tp:treatment-sec sec-type="material" id="SECID0E5HDI"><title>Additional specimens examined.</title><p><bold>Brazil. Bahia</bold>: Mun. Coribe, BA-172 sentido São Félix do Coribe, entrada a direita em Colônia do Formoso por estrada de terra até afloramento de calcário a ca. 2.5 km de Ponta d’Água, <named-content xmlns:xlink="http://www.w3.org/1999/xlink" content-type="dwc:verbatimCoordinates" xlink:type="simple"><named-content content-type="geo-json" specific-use="{&#34;type&#34;:&#34;Point&#34;,&#34;coordinates&#34;:[-44.259167,-13.691111]}" id="NCID0EJIDI" xlink:type="simple">13°41'28"S, 44°15'33"W</named-content></named-content>, 4 Dec. 2022, 4 Dec 2022, <italic>D. Cardoso et al. 4902</italic> (ALCB, RB, TCD), <italic>D. Cardoso et al. 4904</italic> (ALCB, HUEFS, RB, TCD), <italic>D. Cardoso et al. 4906</italic> (ALCB, HUEFS, RB, TCD; Mun. São Félix do Coribe, BA-172 sentido Coribe, afloramento de calcário do lado esquerdo, <named-content xmlns:xlink="http://www.w3.org/1999/xlink" content-type="dwc:verbatimCoordinates" xlink:type="simple"><named-content content-type="geo-json" specific-use="{&#34;type&#34;:&#34;Point&#34;,&#34;coordinates&#34;:[-44.218056,-13.435000]}" id="NCID0EXIDI" xlink:type="simple">13°26'6"S, 44°13'5"W</named-content></named-content>, 4 Dec. 2022, <italic>D. Cardoso et al. 4909</italic> (ALCB, HUEFS, RB, TCD), <italic>D. Cardoso et al. 4910</italic> (ALCB, HUEFS, RB, TCD), <italic>D. Cardoso et al. 4912</italic> (ALCB, HUEFS, RB, TCD); Mun. Caetité, Distrito de Maniaçu, Estrada para São Timóteo, km 6, <named-content xmlns:xlink="http://www.w3.org/1999/xlink" content-type="dwc:verbatimCoordinates" xlink:type="simple"><named-content content-type="geo-json" specific-use="{&#34;type&#34;:&#34;Point&#34;,&#34;coordinates&#34;:[-42.345833,-13.855000]}" id="NCID0EFJDI" xlink:type="simple">13°51'18"S, 42°20'45"W</named-content></named-content>, 870 m alt., 22 May 2004, <italic>G. Pereira-Silva et al. 9111</italic> (HUEFS [HUFES000117294]); Mun. Santa Maria da Vitória, c. 7.7 km S de Santa Maria da Vitória na Estrada para Lagoinha, extremidade septentrional da Serra do Ramalho, <named-content xmlns:xlink="http://www.w3.org/1999/xlink" content-type="dwc:verbatimCoordinates" xlink:type="simple"><named-content content-type="geo-json" specific-use="{&#34;type&#34;:&#34;Point&#34;,&#34;coordinates&#34;:[-44.171111,-13.450000]}" id="NCID0EPJDI" xlink:type="simple">13°27'0"S, 44°10'16"W</named-content></named-content>, 13 Feb 2000, <italic>L.P. de Queiroz et al. 5972</italic> (CEPEC [CEPEC00113512]; HUEFS [HUEFS000110252]); Mun. Coribe, c. 5 km S em estrada de terra que cruza pequeno ramal que sai a 5.1 km E de Ponta d’Água, a 24.4 km S de São Félix do Coribe na estrada para Coribe, <named-content xmlns:xlink="http://www.w3.org/1999/xlink" content-type="dwc:verbatimCoordinates" xlink:type="simple"><named-content content-type="geo-json" specific-use="{&#34;type&#34;:&#34;Point&#34;,&#34;coordinates&#34;:[-44.320000,-13.586111]}" id="NCID0EZJDI" xlink:type="simple">13°35'10"S, 44°19'12"W</named-content></named-content>, 14 Apr. 2007, <italic>L.P. de Queiroz et al. 12707</italic> (CEN [CEN00113310], HUEFS [HUEFS000117258]).</p></tp:treatment-sec><tp:treatment-sec><!--Section generated to contain objects referenced in tp:taxon-treatment.--><fig id="F2" position="float" orientation="portrait"><object-id xmlns:xlink="http://www.w3.org/1999/xlink" content-type="doi" xlink:type="simple">10.3897/phytokeys.219.101779.figure2</object-id><object-id xmlns:xlink="http://www.w3.org/1999/xlink" content-type="arpha" xlink:type="simple">678A103E-636C-5F79-A4F7-FC8B8F32EBFC</object-id><label>Figure 2.</label><caption><p>Distribution of species of the genus <italic><tp:taxon-name><tp:taxon-name-part taxon-name-part-type="genus" reg="Keraunea">Keraunea</tp:taxon-name-part></tp:taxon-name></italic>. Shading denotes elevation; two letter codes represent the standardised two letter codes for the states of Brazil. Species are coloured as follows: <bold>blue</bold>, <italic><tp:taxon-name><tp:taxon-name-part taxon-name-part-type="genus" reg="Keraunea">K.</tp:taxon-name-part><tp:taxon-name-part taxon-name-part-type="species" reg="brasiliensis">brasiliensis</tp:taxon-name-part></tp:taxon-name></italic> Cheek &amp; Simão-Bianchini; <bold>black</bold>, <italic><tp:taxon-name><tp:taxon-name-part taxon-name-part-type="genus" reg="Keraunea">K.</tp:taxon-name-part><tp:taxon-name-part taxon-name-part-type="species" reg="bullata">bullata</tp:taxon-name-part></tp:taxon-name></italic> Moonlight &amp; D.B.O.S.Cardoso; <bold>yellow</bold>, <italic><tp:taxon-name><tp:taxon-name-part taxon-name-part-type="genus" reg="Keraunea">K.</tp:taxon-name-part><tp:taxon-name-part taxon-name-part-type="species" reg="capixaba">capixaba</tp:taxon-name-part></tp:taxon-name></italic> Lombardi; <bold>red</bold>, <italic><tp:taxon-name><tp:taxon-name-part taxon-name-part-type="genus" reg="Keraunea">K.</tp:taxon-name-part><tp:taxon-name-part taxon-name-part-type="species" reg="confusa">confusa</tp:taxon-name-part></tp:taxon-name></italic> Moonlight &amp; D.B.O.S.Cardoso; <bold>green</bold>, <italic><tp:taxon-name><tp:taxon-name-part taxon-name-part-type="genus" reg="Keraunea">K.</tp:taxon-name-part><tp:taxon-name-part taxon-name-part-type="species" reg="velutina">velutina</tp:taxon-name-part></tp:taxon-name></italic> Moonlight &amp; D.B.O.S.Cardoso.</p></caption><graphic xmlns:xlink="http://www.w3.org/1999/xlink" xlink:href="phytokeys-219-145_article-101779__-g002.jpg" position="float" orientation="portrait" xlink:type="simple" id="oo_813026.jpg"><uri content-type="original_file" xlink:type="simple">https://binary.pensoft.net/fig/813026</uri></graphic></fig></tp:treatment-sec><ref-list><ref id="B2"><mixed-citation xmlns:xlink="http://www.w3.org/1999/xlink" xlink:type="simple"><person-group><name name-style="western"><surname>Cheek</surname><given-names>M</given-names></name><name name-style="western"><surname>Simão-Bianchini</surname><given-names>R</given-names></name></person-group> (<year>2013</year>) <article-title><italic><tp:taxon-name><tp:taxon-name-part taxon-name-part-type="genus">Keraunea</tp:taxon-name-part></tp:taxon-name></italic> gen. nov. (<tp:taxon-name><tp:taxon-name-part taxon-name-part-type="family">Convolvulaceae</tp:taxon-name-part></tp:taxon-name>) from Brazil.</article-title><source>Nordic Journal of Botany</source><volume>31</volume>(<issue>4</issue>): <fpage>453</fpage>–<lpage>457</lpage>. <ext-link xlink:href="10.1111/j.1756-1051.2013.00096.x" ext-link-type="doi" xlink:type="simple">https://doi.org/10.1111/j.1756-1051.2013.00096.x</ext-link></mixed-citation></ref><ref id="B11"><mixed-citation xmlns:xlink="http://www.w3.org/1999/xlink" xlink:type="simple">IUCN (<year>2019</year>) Guidelines for Using the IUCN Red List Categories and Criteria, version 14. Prepared by the Standards and Petitions Subcommittee. <ext-link xlink:href="http://www.iucnredlist.org/documents/RedListGuidelines.pdf" ext-link-type="uri" xlink:type="simple">http://www.iucnredlist.org/documents/RedListGuidelines.pdf</ext-link></mixed-citation></ref><ref id="B17"><mixed-citation xmlns:xlink="http://www.w3.org/1999/xlink" xlink:type="simple"><person-group><name name-style="western"><surname>Muñoz-Rodríguez</surname><given-names>P</given-names></name><name name-style="western"><surname>Wood</surname><given-names>JRI</given-names></name><name name-style="western"><surname>Villaescusa Gonzáles</surname><given-names>L</given-names></name><name name-style="western"><surname>Davis</surname><given-names>CC</given-names></name><name name-style="western"><surname>Goodwin</surname><given-names>ZA</given-names></name><name name-style="western"><surname>Scotland</surname><given-names>RW</given-names></name></person-group> (<year>2022</year>) <article-title>Molecular analyses place the genus <italic><tp:taxon-name><tp:taxon-name-part taxon-name-part-type="genus">Keraunea</tp:taxon-name-part></tp:taxon-name></italic> outside <tp:taxon-name><tp:taxon-name-part taxon-name-part-type="family">Convolvulaceae</tp:taxon-name-part></tp:taxon-name>.</article-title><source>Harvard Papers in Botany</source><volume>27</volume>: <fpage>221</fpage>–<lpage>227</lpage>. <ext-link xlink:href="10.3100/hpib.v27iss2.2022.n11" ext-link-type="doi" xlink:type="simple">https://doi.org/10.3100/hpib.v27iss2.2022.n11</ext-link></mixed-citation></ref></ref-list></tp:taxon-treatment>
