# Supplementary material for: ﻿A taxonomic revision of Keraunea, including three new species and its phylogenetic realignment with Ehretiaceae (Boraginales)
Source: PhytoKeys. 2023 Feb 20;219:145–70. doi: 10.3897/phytokeys.219.101779 (PMC10194777; doi:10.3897/phytokeys.219.101779)
Supplement: XML Treatment for Keraunea bullata [file phytokeys.219.101779-treatment4.xml]

<!DOCTYPE tp:taxon-treatment
  PUBLIC "-//TaxonX//DTD Taxonomic Treatment Publishing DTD v0 20100105//EN" "tax-treatment-NSO.dtd">
<tp:taxon-treatment xmlns:tp="http://www.plazi.org/taxpub"><tp:treatment-meta><kwd-group><label>Taxon classification</label><kwd>
              <named-content content-type="kingdom">Plantae</named-content>
            </kwd><kwd>
              <named-content content-type="order">Boraginales</named-content>
            </kwd><kwd>
              <named-content content-type="family">Ehretiaceae</named-content>
            </kwd></kwd-group><mixed-citation publication-type="journal"><person-group><name><surname>Moonlight</surname><given-names>Peter W.</given-names></name><name><surname>Cardoso</surname><given-names>Domingos Benício Oliveira Silva</given-names></name></person-group><article-title>﻿A taxonomic revision of <italic><tp:taxon-name><tp:taxon-name-part taxon-name-part-type="genus" reg="Keraunea">Keraunea</tp:taxon-name-part></tp:taxon-name></italic>, including three new species and its phylogenetic realignment with <tp:taxon-name><tp:taxon-name-part taxon-name-part-type="family">Ehretiaceae</tp:taxon-name-part></tp:taxon-name> (<tp:taxon-name><tp:taxon-name-part taxon-name-part-type="order">Boraginales</tp:taxon-name-part></tp:taxon-name>)</article-title><source>PhytoKeys</source><day>20</day><month>02</month><year>2023</year><volume>219</volume><fpage>145</fpage><lpage>170</lpage><pub-id pub-id-type="doi">10.3897/phytokeys.219.101779</pub-id></mixed-citation></tp:treatment-meta><tp:nomenclature><label>﻿2.</label><tp:taxon-name>
            <object-id xmlns:xlink="http://www.w3.org/1999/xlink" content-type="arpha" xlink:type="simple">03C5023D-3582-5348-8BAC-7D5F32CE2A13</object-id>
            <tp:taxon-name-part taxon-name-part-type="genus" reg="Keraunea">Keraunea</tp:taxon-name-part>
            <tp:taxon-name-part taxon-name-part-type="species" reg="bullata">bullata</tp:taxon-name-part>
            <object-id xmlns:xlink="http://www.w3.org/1999/xlink" content-type="ipni" xlink:type="simple">urn:lsid:ipni.org:names:77314429-1</object-id>
          </tp:taxon-name><tp:taxon-authority>Moonlight &amp; D.B.O.S.Cardoso</tp:taxon-authority><tp:taxon-status xmlns:xlink="http://www.w3.org/1999/xlink" xlink:type="simple">sp. nov.</tp:taxon-status><xref ref-type="fig" rid="F4">Fig. 4</xref></tp:nomenclature><tp:treatment-sec sec-type="diagnosis" id="SECID0EOLDI"><title>Diagnosis.</title><p>Most similar to <italic><tp:taxon-name><tp:taxon-name-part taxon-name-part-type="genus" reg="Keraunea">K.</tp:taxon-name-part><tp:taxon-name-part taxon-name-part-type="species" reg="confusa">confusa</tp:taxon-name-part></tp:taxon-name></italic> with relatively broad leaves with brochidodromous venation but differing from it in smaller leaves (reaching 10 × 7.4 cm versus 18 × 12 cm) with a bullate texture (versus rugose) and by its tertiary veins, which are raised from the lower leaf surface (versus not raised).</p></tp:treatment-sec><tp:treatment-sec sec-type="material" id="SECID0E6LDI"><title>Type.</title><p><bold>Brazil. Bahia</bold>: Mun. Jequié, Bairro Suíça, <named-content xmlns:xlink="http://www.w3.org/1999/xlink" content-type="dwc:verbatimCoordinates" xlink:type="simple"><named-content content-type="geo-json" specific-use="{&#34;type&#34;:&#34;Point&#34;,&#34;coordinates&#34;:[-40.083333,-13.850000]}" id="NCID0EKMDI" xlink:type="simple">13°51'S, 40°5'W</named-content></named-content>, <italic>M.L. Guedes</italic>, <italic>D.M. Loureiro &amp; D.L. Santana 9176</italic> (holotype: ALCB [acc. #55929, ALCB075866, 3 sheets]).</p></tp:treatment-sec><tp:treatment-sec sec-type="description" id="SECID0ETMDI"><title>Description.</title><p>Scandent shrub or liana, to 2 m. Stems cylindrical, hollow, 2–5 mm in diameter, frequently branching, glabrescent to sparsely pubescent; internodes 2.9–8.2 cm long; side shoots 3.0–4.5 cm long, sericeous. Leaves of main stem unknown. Side shoots with 3–4 leaves, these progressively larger along the shoot; blades 4.2–10.5 × 2.4–7.4 cm, ovate to broadly ovate, velutinous-pubescent, the venation pinnate, brochidodromous, with 4–6 secondary veins; the base rounded to truncate, the margins entire, ciliate, the apex obtuse; petioles 8–19 mm long, straight, velutinous-pubescent. Inflorescence corymbose, with 2–6 flowers; free portion of the peduncle 4–6 mm long, 1.8–2.1 cm long, the remainder adnate to the bracteole, sericeous-pubescent; bracteoles 5.0–5.7 × 2.7–3.1 cm, inserted ca. ¼ of the way along the pedicel or rarely lacking, ovate, velutinous-pubescent, the venation as the leaves, the base short-rounded, the margins entire, ciliate, the apex attenuate. Flowers incompletely known, 5-merous. Calyx with the tube campanulate, ca. 1.5 mm long, the lobes ca. 1.5 × 10–12 mm, ensiform, sericeous-pubescent. Corolla unknown; androecium and gynoecium unknown. Fruit inserted on the accrescent bracteole; calyx persistent, expanding to 12 mm long.</p><fig id="F4" position="float" orientation="portrait"><object-id xmlns:xlink="http://www.w3.org/1999/xlink" content-type="doi" xlink:type="simple">10.3897/phytokeys.219.101779.figure4</object-id><object-id xmlns:xlink="http://www.w3.org/1999/xlink" content-type="arpha" xlink:type="simple">A1D3CD3E-FE1B-5DF9-81BF-E2ECEA88EE93</object-id><label>Figure 4.</label><caption><p>Holotype of <italic><tp:taxon-name><tp:taxon-name-part taxon-name-part-type="genus" reg="Keraunea">Keraunea</tp:taxon-name-part><tp:taxon-name-part taxon-name-part-type="species" reg="bullata">bullata</tp:taxon-name-part></tp:taxon-name></italic> Moonlight &amp; D.B.O.S.Cardoso, <italic>M.L. Guedes</italic>, <italic>D.M. Loureiro &amp; D.L. Santana 9176</italic> (ALCB [ALCB075855, acc. #55929, sheet 1]).</p></caption><graphic xmlns:xlink="http://www.w3.org/1999/xlink" xlink:href="phytokeys-219-145_article-101779__-g004.jpg" position="float" orientation="portrait" xlink:type="simple" id="oo_813028.jpg"><uri content-type="original_file" xlink:type="simple">https://binary.pensoft.net/fig/813028</uri></graphic></fig></tp:treatment-sec><tp:treatment-sec sec-type="distribution" id="SECID0EUNDI"><title>Distribution.</title><p>Endemic to the state of Bahia (Fig. <xref ref-type="fig" rid="F2">2</xref>).</p></tp:treatment-sec><tp:treatment-sec sec-type="habitat" id="SECID0E5NDI"><title>Habitat.</title><p><italic><tp:taxon-name><tp:taxon-name-part taxon-name-part-type="genus" reg="Keraunea">Keraunea</tp:taxon-name-part><tp:taxon-name-part taxon-name-part-type="species" reg="bullata">bullata</tp:taxon-name-part></tp:taxon-name></italic> is a species of forests in the transition from humid forests in the coastal Mata Atlântica phytogeographic domain and seasonally dry forests in the inland Caatinga domain. This forest is described on labels as “Caatinga arborea” (<italic>Guedes et al. 9176</italic>) and (<italic>Mori et al. 11534</italic>) as growing on rocky soils. This area has a metamorphic bedrock (often called crystalline in the literature, <xref ref-type="bibr" rid="B5">de Queiroz et al. 2017</xref>) and is quite edaphically distinct from the karstic outcrops that are home to <italic><tp:taxon-name><tp:taxon-name-part taxon-name-part-type="genus" reg="Keraunea">K.</tp:taxon-name-part><tp:taxon-name-part taxon-name-part-type="species" reg="brasiliensis">brasiliensis</tp:taxon-name-part></tp:taxon-name></italic> and <italic><tp:taxon-name><tp:taxon-name-part taxon-name-part-type="genus" reg="Keraunea">K.</tp:taxon-name-part><tp:taxon-name-part taxon-name-part-type="species" reg="confusa">confusa</tp:taxon-name-part></tp:taxon-name></italic>.</p></tp:treatment-sec><tp:treatment-sec sec-type="conservation status" id="SECID0ENPDI"><title>Conservation status.</title><p><italic><tp:taxon-name><tp:taxon-name-part taxon-name-part-type="genus" reg="Keraunea">Keraunea</tp:taxon-name-part><tp:taxon-name-part taxon-name-part-type="species" reg="bullata">bullata</tp:taxon-name-part></tp:taxon-name></italic> is known from only three localities with a combined EOO of ca. 6,300 km<sup>2</sup>. We know of no specific conservation threats to this species so provisionally assess it as Vulnerable (VU D2) under IUCN Red List criteria (<xref ref-type="bibr" rid="B11">IUCN 2019</xref>).</p></tp:treatment-sec><tp:treatment-sec sec-type="etymology" id="SECID0EEQDI"><title>Etymology.</title><p>Named for the bullate texture of the leaves and bracteoles.</p></tp:treatment-sec><tp:treatment-sec sec-type="Identification notes" id="SECID0EJQDI"><title>Identification notes.</title><p><italic><tp:taxon-name><tp:taxon-name-part taxon-name-part-type="genus" reg="Keraunea">Keraunea</tp:taxon-name-part><tp:taxon-name-part taxon-name-part-type="species" reg="bullata">bullata</tp:taxon-name-part></tp:taxon-name></italic> is highly distinct within its range. Despite also occurring in the same Mata Atlântica phytogeographic domain as <italic><tp:taxon-name><tp:taxon-name-part taxon-name-part-type="genus" reg="Keraunea">K.</tp:taxon-name-part><tp:taxon-name-part taxon-name-part-type="species" reg="capixaba">capixaba</tp:taxon-name-part></tp:taxon-name></italic>, their habitat does not overlap. <italic><tp:taxon-name><tp:taxon-name-part taxon-name-part-type="genus" reg="Keraunea">Keraunea</tp:taxon-name-part><tp:taxon-name-part taxon-name-part-type="species" reg="bullata">bullata</tp:taxon-name-part></tp:taxon-name></italic> can be morphologically distinguished by its leaf venation (brochidodromous versus camptodromous) and texture (bullate and dull green versus smooth and glossy green).</p></tp:treatment-sec><tp:treatment-sec sec-type="material" id="SECID0EQRDI"><title>Additional specimens examined.</title><p><bold>Brazil. Bahia</bold>: Mun. Itambé, rod. BA-265, trecho Itapatinga/Caatiba, Faz. Serra Verde a 17 km da Rod. BR-415, [<named-content xmlns:xlink="http://www.w3.org/1999/xlink" content-type="dwc:verbatimCoordinates" xlink:type="simple"><named-content content-type="geo-json" specific-use="{&#34;type&#34;:&#34;Point&#34;,&#34;coordinates&#34;:[-40.366667,-15.100000]}" id="NCID0E2RDI" xlink:type="simple">15°6'S, 40°22'W</named-content></named-content>], 14 Mar. 1979, <italic>S.A. Mori et al. 11534</italic> (CEPEC [CEPEC00016207], NY [03147645], RB [00725192]). Mun. Juraci, Vicinity of Machado Portela [<named-content xmlns:xlink="http://www.w3.org/1999/xlink" content-type="dwc:verbatimCoordinates" xlink:type="simple"><named-content content-type="geo-json" specific-use="{&#34;type&#34;:&#34;Point&#34;,&#34;coordinates&#34;:[-40.766667,-13.166667]}" id="NCID0EFSDI" xlink:type="simple">13°10'S, 40°46'W</named-content></named-content>], 19–23 Jun 1915, <italic>J.N. Rose &amp; P.G. Russell 19979</italic> (US [01341072, acc. # 762304).</p></tp:treatment-sec><tp:treatment-sec><!--Section generated to contain objects referenced in tp:taxon-treatment.--><fig id="F2" position="float" orientation="portrait"><object-id xmlns:xlink="http://www.w3.org/1999/xlink" content-type="doi" xlink:type="simple">10.3897/phytokeys.219.101779.figure2</object-id><object-id xmlns:xlink="http://www.w3.org/1999/xlink" content-type="arpha" xlink:type="simple">678A103E-636C-5F79-A4F7-FC8B8F32EBFC</object-id><label>Figure 2.</label><caption><p>Distribution of species of the genus <italic><tp:taxon-name><tp:taxon-name-part taxon-name-part-type="genus" reg="Keraunea">Keraunea</tp:taxon-name-part></tp:taxon-name></italic>. Shading denotes elevation; two letter codes represent the standardised two letter codes for the states of Brazil. Species are coloured as follows: <bold>blue</bold>, <italic><tp:taxon-name><tp:taxon-name-part taxon-name-part-type="genus" reg="Keraunea">K.</tp:taxon-name-part><tp:taxon-name-part taxon-name-part-type="species" reg="brasiliensis">brasiliensis</tp:taxon-name-part></tp:taxon-name></italic> Cheek &amp; Simão-Bianchini; <bold>black</bold>, <italic><tp:taxon-name><tp:taxon-name-part taxon-name-part-type="genus" reg="Keraunea">K.</tp:taxon-name-part><tp:taxon-name-part taxon-name-part-type="species" reg="bullata">bullata</tp:taxon-name-part></tp:taxon-name></italic> Moonlight &amp; D.B.O.S.Cardoso; <bold>yellow</bold>, <italic><tp:taxon-name><tp:taxon-name-part taxon-name-part-type="genus" reg="Keraunea">K.</tp:taxon-name-part><tp:taxon-name-part taxon-name-part-type="species" reg="capixaba">capixaba</tp:taxon-name-part></tp:taxon-name></italic> Lombardi; <bold>red</bold>, <italic><tp:taxon-name><tp:taxon-name-part taxon-name-part-type="genus" reg="Keraunea">K.</tp:taxon-name-part><tp:taxon-name-part taxon-name-part-type="species" reg="confusa">confusa</tp:taxon-name-part></tp:taxon-name></italic> Moonlight &amp; D.B.O.S.Cardoso; <bold>green</bold>, <italic><tp:taxon-name><tp:taxon-name-part taxon-name-part-type="genus" reg="Keraunea">K.</tp:taxon-name-part><tp:taxon-name-part taxon-name-part-type="species" reg="velutina">velutina</tp:taxon-name-part></tp:taxon-name></italic> Moonlight &amp; D.B.O.S.Cardoso.</p></caption><graphic xmlns:xlink="http://www.w3.org/1999/xlink" xlink:href="phytokeys-219-145_article-101779__-g002.jpg" position="float" orientation="portrait" xlink:type="simple" id="oo_813026.jpg"><uri content-type="original_file" xlink:type="simple">https://binary.pensoft.net/fig/813026</uri></graphic></fig></tp:treatment-sec><ref-list><ref id="B5"><mixed-citation xmlns:xlink="http://www.w3.org/1999/xlink" xlink:type="simple"><person-group><name name-style="western"><surname>de Queiroz</surname><given-names>LP</given-names></name><name name-style="western"><surname>Cardoso</surname><given-names>D</given-names></name><name name-style="western"><surname>Fernandes</surname><given-names>M</given-names></name><name name-style="western"><surname>Moro</surname><given-names>MF</given-names></name></person-group> (<year>2017</year>) Diversity and evolution of flowering plants of the Caatinga domain. In: Silva JMC, Real IR, Tabarelli M (Eds) Caatinga – The largest tropical dry forest region in South America, 23–63. <ext-link xlink:href="10.1007/978-3-319-68339-3_2" ext-link-type="doi" xlink:type="simple">https://doi.org/https://doi.org/10.1007/978-3-319-68339-3_2</ext-link></mixed-citation></ref><ref id="B11"><mixed-citation xmlns:xlink="http://www.w3.org/1999/xlink" xlink:type="simple">IUCN (<year>2019</year>) Guidelines for Using the IUCN Red List Categories and Criteria, version 14. Prepared by the Standards and Petitions Subcommittee. <ext-link xlink:href="http://www.iucnredlist.org/documents/RedListGuidelines.pdf" ext-link-type="uri" xlink:type="simple">http://www.iucnredlist.org/documents/RedListGuidelines.pdf</ext-link></mixed-citation></ref></ref-list></tp:taxon-treatment>
