# Supplementary material for: ﻿A taxonomic revision of Keraunea, including three new species and its phylogenetic realignment with Ehretiaceae (Boraginales)
Source: PhytoKeys. 2023 Feb 20;219:145–70. doi: 10.3897/phytokeys.219.101779 (PMC10194777; doi:10.3897/phytokeys.219.101779)
Supplement: XML Treatment for Keraunea capixaba [file phytokeys.219.101779-treatment5.xml]

<!DOCTYPE tp:taxon-treatment
  PUBLIC "-//TaxonX//DTD Taxonomic Treatment Publishing DTD v0 20100105//EN" "tax-treatment-NSO.dtd">
<tp:taxon-treatment xmlns:tp="http://www.plazi.org/taxpub"><tp:treatment-meta><kwd-group><label>Taxon classification</label><kwd>
              <named-content content-type="kingdom">Plantae</named-content>
            </kwd><kwd>
              <named-content content-type="order">Boraginales</named-content>
            </kwd><kwd>
              <named-content content-type="family">Ehretiaceae</named-content>
            </kwd></kwd-group><mixed-citation publication-type="journal"><person-group><name><surname>Moonlight</surname><given-names>Peter W.</given-names></name><name><surname>Cardoso</surname><given-names>Domingos Benício Oliveira Silva</given-names></name></person-group><article-title>﻿A taxonomic revision of <italic><tp:taxon-name><tp:taxon-name-part taxon-name-part-type="genus" reg="Keraunea">Keraunea</tp:taxon-name-part></tp:taxon-name></italic>, including three new species and its phylogenetic realignment with <tp:taxon-name><tp:taxon-name-part taxon-name-part-type="family">Ehretiaceae</tp:taxon-name-part></tp:taxon-name> (<tp:taxon-name><tp:taxon-name-part taxon-name-part-type="order">Boraginales</tp:taxon-name-part></tp:taxon-name>)</article-title><source>PhytoKeys</source><day>20</day><month>02</month><year>2023</year><volume>219</volume><fpage>145</fpage><lpage>170</lpage><pub-id pub-id-type="doi">10.3897/phytokeys.219.101779</pub-id></mixed-citation></tp:treatment-meta><tp:nomenclature><label>﻿3.</label><tp:taxon-name>
            <object-id xmlns:xlink="http://www.w3.org/1999/xlink" content-type="arpha" xlink:type="simple">38DDCC77-E08B-56E9-8AD3-83390FFB49FC</object-id>
            <tp:taxon-name-part taxon-name-part-type="genus" reg="Keraunea">Keraunea</tp:taxon-name-part>
            <tp:taxon-name-part taxon-name-part-type="species" reg="capixaba">capixaba</tp:taxon-name-part>
          </tp:taxon-name><tp:taxon-authority>Lombardi, Phytotaxa 181: 54. 2014.</tp:taxon-authority><xref ref-type="fig" rid="F5">Fig. 5</xref></tp:nomenclature><tp:treatment-sec sec-type="material" id="SECID0EVTDI"><title>Type.</title><p><bold>Brazil. Espírito Santo</bold>: Mun. Jaguaré, perto da Comunidade São Jorge de Paduá, sentido para Fátima, <named-content xmlns:xlink="http://www.w3.org/1999/xlink" content-type="dwc:verbatimCoordinates" xlink:type="simple"><named-content content-type="geo-json" specific-use="{&#34;type&#34;:&#34;Point&#34;,&#34;coordinates&#34;:[-40.145806,-18.908056]}" id="NCID0EAUDI" xlink:type="simple">18°54'29.0"S, 40°8'44.9"W</named-content></named-content>, 26 Sep. 2013, <italic>G.S. Siqueira 891</italic> (holotype: CVRD [acc. # 14565]; isotypes HRCB [acc. # 76196], SP [SP003725]).</p></tp:treatment-sec><tp:treatment-sec sec-type="description" id="SECID0EHUDI"><title>Description.</title><p>Scandent shrub or liana, to ca. 4 m. Stems cylindrical, hollow, 2–4 mm in diameter, glabrescent, rarely branching, internodes 2.4–11.5 cm long; side shoots 1.3–5.5 cm long, glabrescent. Leaves of main stem with the blades 7.0–13.5 × 2.1–4.5 cm, elliptic, glabrescent, the venation pinnate, camptodromous, with 4–6 secondary veins; the base cuneate, the margins entire, ciliate, the apex attenuate; petioles 5–6.5 mm long, straight. Side shoots with 4–6 leaves, these progressively larger along the shoot; blades 1–9.5 × 0.5–6.5 cm, ovate, rarely obovate or broadly ovate, glabrescent, the venation as on leaves of the main stem, the base cuneate to rounded, the margins entire, rarely crenulate toward the apex (<italic>Siqueira 891</italic>), ciliate, the apex acute to rounded; petioles 5.5–12 mm long, straight, glabrescent. Inflorescence corymbose, with 2–4 flowers; free portion of the pedicel, 8–14 mm long, 1.8–2.6 cm long, the remainder adnate to the bracteole, sericeous-pubescent with silky hairs; bracteole 3.3–3.5 × 1.9–2.4 cm, inserted ca. ½ of the way along the pedicel or rarely lacking, ovate, glabrescent, the venation as the leaves, the base short acute, margin entire, not ciliate, the apex acute. Flowers 5-merous. Calyx with the tube campanulate, ca. 3.5 mm long, the lobes 6.5–18 × 1.5–2.5 mm, ensiform, glabrescent to minutely pubescent. Corolla with the tube campanulate, ca. 6.5 mm long, the lobes 19–26 × 7.5–11.5 mm, elliptic to oblong, glabrous. Stamens epipetalous, inserted at the base of the corolla tube, the filaments 2–3 mm long, the anthers ca. 9 mm long, connective extending to 3.2 mm. Ovary subglobose, 2-locular, the locules biovulate; style single, conduplicate, unbranched; stigmas 2, truncate. Fruit inserted on the accrescent bracteole; calyx persistent, expanding to 18 mm long.</p><fig id="F5" position="float" orientation="portrait"><object-id xmlns:xlink="http://www.w3.org/1999/xlink" content-type="doi" xlink:type="simple">10.3897/phytokeys.219.101779.figure5</object-id><object-id xmlns:xlink="http://www.w3.org/1999/xlink" content-type="arpha" xlink:type="simple">894EBFF5-682B-5048-8A06-91A9971D0C34</object-id><label>Figure 5.</label><caption><p>Morphology of <italic><tp:taxon-name><tp:taxon-name-part taxon-name-part-type="genus" reg="Keraunea">Keraunea</tp:taxon-name-part><tp:taxon-name-part taxon-name-part-type="species" reg="capixaba">capixaba</tp:taxon-name-part></tp:taxon-name></italic> Lombardi <bold>A</bold> habit <bold>B</bold> inflorescence, front view <bold>C</bold> inflorescence, side view. For photograph of fruit with accrescent bracteole see <xref ref-type="bibr" rid="B13">Lombardi (2014)</xref>. All photographs by Geovane Siqueira.</p></caption><graphic xmlns:xlink="http://www.w3.org/1999/xlink" xlink:href="phytokeys-219-145_article-101779__-g005.jpg" position="float" orientation="portrait" xlink:type="simple" id="oo_813029.jpg"><uri content-type="original_file" xlink:type="simple">https://binary.pensoft.net/fig/813029</uri></graphic></fig></tp:treatment-sec><tp:treatment-sec sec-type="distribution" id="SECID0ERVDI"><title>Distribution.</title><p>Endemic to Espírito Santo state and known from the municipalities of Jaguaré, Sooretama and Nova Venécia (Fig. <xref ref-type="fig" rid="F2">2</xref>).</p></tp:treatment-sec><tp:treatment-sec sec-type="habitat" id="SECID0E2VDI"><title>Habitat.</title><p>Collections of <italic><tp:taxon-name><tp:taxon-name-part taxon-name-part-type="genus" reg="Keraunea">Keraunea</tp:taxon-name-part><tp:taxon-name-part taxon-name-part-type="species" reg="capixaba">capixaba</tp:taxon-name-part></tp:taxon-name></italic> have primarily been made in “mata tabuleiro” or flat, semi-deciduous forests found within the coast of the Mata Atlântica domain of Brazil. A more recent collection (<italic>Gurtler &amp; Dutra 371</italic>) was made growing over rocks in forest understory at the base of a granitic outcrop. Specimen labels describe the species as scandent or lianescent.</p></tp:treatment-sec><tp:treatment-sec sec-type="conservation status" id="SECID0EOWDI"><title>Conservation status.</title><p><italic><tp:taxon-name><tp:taxon-name-part taxon-name-part-type="genus" reg="Keraunea">Keraunea</tp:taxon-name-part><tp:taxon-name-part taxon-name-part-type="species" reg="capixaba">capixaba</tp:taxon-name-part></tp:taxon-name></italic> was provisionally assessed by <xref ref-type="bibr" rid="B13">Lombardi (2014)</xref> as Endangered because it was at that time known from four collections made within disturbed forest patches adjacent to the Sooterama Biological Reserve. We add five collections to the known distribution, including one collected within the Sooterama Biological Reserve (<italic>Covre s.n.</italic>), two collected at the base of inselbergs &gt; 30 km from the reserve (<italic>Gurtler &amp; Dutra 371</italic>, <italic>Demuner et al. 3799</italic>), and a gathering made a remarkable 500 km to the north near Ipauí, Bahia. The species is now known from six localities with a collective Extent of Occurrence (EOO) of ca. 11,000 km<sup>2</sup>. The species is known from &lt; 10 localities and has a EOO of &lt; 20,000 km<sup>2</sup>, so we assess <italic><tp:taxon-name><tp:taxon-name-part taxon-name-part-type="genus" reg="Keraunea">K.</tp:taxon-name-part><tp:taxon-name-part taxon-name-part-type="species" reg="capixaba">capixaba</tp:taxon-name-part></tp:taxon-name></italic> as Vulnerable (VU B1 a b iii) under IUCN criteria (<xref ref-type="bibr" rid="B11">IUCN 2019</xref>).</p></tp:treatment-sec><tp:treatment-sec sec-type="etymology" id="SECID0E3XDI"><title>Etymology.</title><p>The epithet is an indigenous term referring to people or objects from Espírito Santo state.</p></tp:treatment-sec><tp:treatment-sec sec-type="Identification notes" id="SECID0EBYDI"><title>Identification notes.</title><p><italic><tp:taxon-name><tp:taxon-name-part taxon-name-part-type="genus" reg="Keraunea">Keraunea</tp:taxon-name-part><tp:taxon-name-part taxon-name-part-type="species" reg="capixaba">capixaba</tp:taxon-name-part></tp:taxon-name></italic> is most morphologically and ecologically similar to the newly described <italic><tp:taxon-name><tp:taxon-name-part taxon-name-part-type="genus" reg="Keraunea">K.</tp:taxon-name-part><tp:taxon-name-part taxon-name-part-type="species" reg="velutina">velutina</tp:taxon-name-part></tp:taxon-name></italic>, the two species of the genus that are associated with more humid settings in the Mata Atlântica phytogeographic region, yet they were never found growing sympatrically. <italic><tp:taxon-name><tp:taxon-name-part taxon-name-part-type="genus" reg="Keraunea">Keraunea</tp:taxon-name-part><tp:taxon-name-part taxon-name-part-type="species" reg="capixaba">capixaba</tp:taxon-name-part></tp:taxon-name></italic> differs in lacking an indumentum on the stems, side shoots and lower leaf surface (versus a velutinous-pubescent in <italic><tp:taxon-name><tp:taxon-name-part taxon-name-part-type="genus" reg="Keraunea">K.</tp:taxon-name-part><tp:taxon-name-part taxon-name-part-type="species" reg="velutina">velutina</tp:taxon-name-part></tp:taxon-name></italic>), and its ovate leaves on the side shoots (versus elliptic to narrowly-lanceolate). Its range is close to that of <italic><tp:taxon-name><tp:taxon-name-part taxon-name-part-type="genus" reg="Keraunea">K.</tp:taxon-name-part><tp:taxon-name-part taxon-name-part-type="species" reg="confusa">confusa</tp:taxon-name-part></tp:taxon-name></italic>, from which it is readily distinguished by its camptodromous venation (versus brochidodromous).</p></tp:treatment-sec><tp:treatment-sec sec-type="material" id="SECID0E5ZDI"><title>Additional specimens examined.</title><p><bold>Brazil. Bahia</bold>: Rod Ipiau-Ibirataia, [<named-content xmlns:xlink="http://www.w3.org/1999/xlink" content-type="dwc:verbatimCoordinates" xlink:type="simple"><named-content content-type="geo-json" specific-use="{&#34;type&#34;:&#34;Point&#34;,&#34;coordinates&#34;:[-39.683333,-14.100000]}" id="NCID0EJ1DI" xlink:type="simple">14°6'S, 39°41'W</named-content></named-content>], 13 Nov. 1971, <italic>T.S. Santos 2139</italic> (HUEFS). <bold>Espírito Santo</bold>: Mun. Sooretama, Reserva Biológica de Sooretama, [<named-content xmlns:xlink="http://www.w3.org/1999/xlink" content-type="dwc:verbatimCoordinates" xlink:type="simple"><named-content content-type="geo-json" specific-use="{&#34;type&#34;:&#34;Point&#34;,&#34;coordinates&#34;:[-40.116667,-19.016667]}" id="NCID0EV1DI" xlink:type="simple">19°1'S, 40°7'W</named-content></named-content>], 19 May 2015, <italic>C. Covre s.n.</italic> (SAMES [SAMES03696]); Mun. Rio Bananal, Alto Bananal, <named-content xmlns:xlink="http://www.w3.org/1999/xlink" content-type="dwc:verbatimCoordinates" xlink:type="simple"><named-content content-type="geo-json" specific-use="{&#34;type&#34;:&#34;Point&#34;,&#34;coordinates&#34;:[-40.416389,-19.248889]}" id="NCID0E61DI" xlink:type="simple">19°14'56"S, 40°24'59"W</named-content></named-content>, 300–600 m alt., 25 Apr. 2007, <italic>V. Demuner et al. 3799</italic> (BHCB [BHCB017211]); Mun. Jaguaré, Perto da Comunidade São Jorge de Paduá, 25 Sep. 2013, <italic>D.A. Folli 7117</italic> (CVRD [acc. #14563]; HRCB [acc. #16194], NY [02687787], RB [00895205]); Mun. Sooretama, Barro Roxo a Córrego Rodrigues, <named-content xmlns:xlink="http://www.w3.org/1999/xlink" content-type="dwc:verbatimCoordinates" xlink:type="simple"><named-content content-type="geo-json" specific-use="{&#34;type&#34;:&#34;Point&#34;,&#34;coordinates&#34;:[-40.223611,-19.076389]}" id="NCID0EL2DI" xlink:type="simple">19°4'35"S, 40°13'25"W</named-content></named-content>, 156 m alt., 8 Oct. 2014, <italic>D.A. Folli 7273</italic> (CVRD [acc. #15122]; RB [01103439]); Mun. Nova Venécia, fazenda Santa Rita, ao pé da pedra da torre (P3), <named-content xmlns:xlink="http://www.w3.org/1999/xlink" content-type="dwc:verbatimCoordinates" xlink:type="simple"><named-content content-type="geo-json" specific-use="{&#34;type&#34;:&#34;Point&#34;,&#34;coordinates&#34;:[-40.441389,-18.785278]}" id="NCID0EV2DI" xlink:type="simple">18°47'7"S, 40°26'29"W</named-content></named-content>, 2 Feb. 2018, <italic>J. Gurtler &amp; S.C. Dutra 371</italic> (VIES [VIES036853]); Mun. Sooretama, Rodovia ES 358, distrito de Bom Jardim, <named-content xmlns:xlink="http://www.w3.org/1999/xlink" content-type="dwc:verbatimCoordinates" xlink:type="simple"><named-content content-type="geo-json" specific-use="{&#34;type&#34;:&#34;Point&#34;,&#34;coordinates&#34;:[-40.246731,-19.038975]}" id="NCID0E62DI" xlink:type="simple">19°2'20.31"S, 40°14'48.23"W</named-content></named-content>, 1 Sep. 2012, <italic>A. Moreira de Assis &amp; J. Freitas 3340</italic> (HRCB [acc. #76193], MBML [2 sheets: MBML00016754, MBML00016755]); Mun. Jaguaré, perto da Comunidade São Jorge de Paduá, <named-content xmlns:xlink="http://www.w3.org/1999/xlink" content-type="dwc:verbatimCoordinates" xlink:type="simple"><named-content content-type="geo-json" specific-use="{&#34;type&#34;:&#34;Point&#34;,&#34;coordinates&#34;:[-40.145806,-18.908056]}" id="NCID0EJ3DI" xlink:type="simple">18°54'29.0"S, 40°8'44.9"W</named-content></named-content>, 6 Oct. 2013, <italic>G.S. Siqueira 893</italic> (CVRD [acc. #14570], HRCB [acc. #76199], K [K001275507], MBML [MBML00016491], NY [02687786], RB [00895202])</p></tp:treatment-sec><tp:treatment-sec><!--Section generated to contain objects referenced in tp:taxon-treatment.--><fig id="F2" position="float" orientation="portrait"><object-id xmlns:xlink="http://www.w3.org/1999/xlink" content-type="doi" xlink:type="simple">10.3897/phytokeys.219.101779.figure2</object-id><object-id xmlns:xlink="http://www.w3.org/1999/xlink" content-type="arpha" xlink:type="simple">678A103E-636C-5F79-A4F7-FC8B8F32EBFC</object-id><label>Figure 2.</label><caption><p>Distribution of species of the genus <italic><tp:taxon-name><tp:taxon-name-part taxon-name-part-type="genus" reg="Keraunea">Keraunea</tp:taxon-name-part></tp:taxon-name></italic>. Shading denotes elevation; two letter codes represent the standardised two letter codes for the states of Brazil. Species are coloured as follows: <bold>blue</bold>, <italic><tp:taxon-name><tp:taxon-name-part taxon-name-part-type="genus" reg="Keraunea">K.</tp:taxon-name-part><tp:taxon-name-part taxon-name-part-type="species" reg="brasiliensis">brasiliensis</tp:taxon-name-part></tp:taxon-name></italic> Cheek &amp; Simão-Bianchini; <bold>black</bold>, <italic><tp:taxon-name><tp:taxon-name-part taxon-name-part-type="genus" reg="Keraunea">K.</tp:taxon-name-part><tp:taxon-name-part taxon-name-part-type="species" reg="bullata">bullata</tp:taxon-name-part></tp:taxon-name></italic> Moonlight &amp; D.B.O.S.Cardoso; <bold>yellow</bold>, <italic><tp:taxon-name><tp:taxon-name-part taxon-name-part-type="genus" reg="Keraunea">K.</tp:taxon-name-part><tp:taxon-name-part taxon-name-part-type="species" reg="capixaba">capixaba</tp:taxon-name-part></tp:taxon-name></italic> Lombardi; <bold>red</bold>, <italic><tp:taxon-name><tp:taxon-name-part taxon-name-part-type="genus" reg="Keraunea">K.</tp:taxon-name-part><tp:taxon-name-part taxon-name-part-type="species" reg="confusa">confusa</tp:taxon-name-part></tp:taxon-name></italic> Moonlight &amp; D.B.O.S.Cardoso; <bold>green</bold>, <italic><tp:taxon-name><tp:taxon-name-part taxon-name-part-type="genus" reg="Keraunea">K.</tp:taxon-name-part><tp:taxon-name-part taxon-name-part-type="species" reg="velutina">velutina</tp:taxon-name-part></tp:taxon-name></italic> Moonlight &amp; D.B.O.S.Cardoso.</p></caption><graphic xmlns:xlink="http://www.w3.org/1999/xlink" xlink:href="phytokeys-219-145_article-101779__-g002.jpg" position="float" orientation="portrait" xlink:type="simple" id="oo_813026.jpg"><uri content-type="original_file" xlink:type="simple">https://binary.pensoft.net/fig/813026</uri></graphic></fig></tp:treatment-sec><ref-list><ref id="B13"><mixed-citation xmlns:xlink="http://www.w3.org/1999/xlink" xlink:type="simple"><person-group><name name-style="western"><surname>Lombardi</surname><given-names>JA</given-names></name></person-group> (<year>2014</year>) <article-title>The second known species of the recently described genus <italic><tp:taxon-name><tp:taxon-name-part taxon-name-part-type="genus">Keraunea</tp:taxon-name-part></tp:taxon-name></italic> (<tp:taxon-name><tp:taxon-name-part taxon-name-part-type="family">Convolvulaceae</tp:taxon-name-part></tp:taxon-name>).</article-title><source>Phytotaxa</source><volume>181</volume>(<issue>1</issue>): <fpage>54</fpage>–<lpage>58</lpage>. <ext-link xlink:href="10.11646/phytotaxa.181.1.4" ext-link-type="doi" xlink:type="simple">https://doi.org/10.11646/phytotaxa.181.1.4</ext-link></mixed-citation></ref><ref id="B11"><mixed-citation xmlns:xlink="http://www.w3.org/1999/xlink" xlink:type="simple">IUCN (<year>2019</year>) Guidelines for Using the IUCN Red List Categories and Criteria, version 14. Prepared by the Standards and Petitions Subcommittee. <ext-link xlink:href="http://www.iucnredlist.org/documents/RedListGuidelines.pdf" ext-link-type="uri" xlink:type="simple">http://www.iucnredlist.org/documents/RedListGuidelines.pdf</ext-link></mixed-citation></ref></ref-list></tp:taxon-treatment>
