# Supplementary material for: ﻿A taxonomic revision of Keraunea, including three new species and its phylogenetic realignment with Ehretiaceae (Boraginales)
Source: PhytoKeys. 2023 Feb 20;219:145–70. doi: 10.3897/phytokeys.219.101779 (PMC10194777; doi:10.3897/phytokeys.219.101779)
Supplement: XML Treatment for Keraunea confusa [file phytokeys.219.101779-treatment6.xml]

<!DOCTYPE tp:taxon-treatment
  PUBLIC "-//TaxonX//DTD Taxonomic Treatment Publishing DTD v0 20100105//EN" "tax-treatment-NSO.dtd">
<tp:taxon-treatment xmlns:tp="http://www.plazi.org/taxpub"><tp:treatment-meta><kwd-group><label>Taxon classification</label><kwd>
              <named-content content-type="kingdom">Plantae</named-content>
            </kwd><kwd>
              <named-content content-type="order">Boraginales</named-content>
            </kwd><kwd>
              <named-content content-type="family">Ehretiaceae</named-content>
            </kwd></kwd-group><mixed-citation publication-type="journal"><person-group><name><surname>Moonlight</surname><given-names>Peter W.</given-names></name><name><surname>Cardoso</surname><given-names>Domingos Benício Oliveira Silva</given-names></name></person-group><article-title>﻿A taxonomic revision of <italic><tp:taxon-name><tp:taxon-name-part taxon-name-part-type="genus" reg="Keraunea">Keraunea</tp:taxon-name-part></tp:taxon-name></italic>, including three new species and its phylogenetic realignment with <tp:taxon-name><tp:taxon-name-part taxon-name-part-type="family">Ehretiaceae</tp:taxon-name-part></tp:taxon-name> (<tp:taxon-name><tp:taxon-name-part taxon-name-part-type="order">Boraginales</tp:taxon-name-part></tp:taxon-name>)</article-title><source>PhytoKeys</source><day>20</day><month>02</month><year>2023</year><volume>219</volume><fpage>145</fpage><lpage>170</lpage><pub-id pub-id-type="doi">10.3897/phytokeys.219.101779</pub-id></mixed-citation></tp:treatment-meta><tp:nomenclature><label>﻿4.</label><tp:taxon-name>
            <object-id xmlns:xlink="http://www.w3.org/1999/xlink" content-type="arpha" xlink:type="simple">2FAB84E9-474A-56EB-B7FF-B3B747DE60C7</object-id>
            <tp:taxon-name-part taxon-name-part-type="genus" reg="Keraunea">Keraunea</tp:taxon-name-part>
            <tp:taxon-name-part taxon-name-part-type="species" reg="confusa">confusa</tp:taxon-name-part>
            <object-id xmlns:xlink="http://www.w3.org/1999/xlink" content-type="ipni" xlink:type="simple">urn:lsid:ipni.org:names:77314430-1</object-id>
          </tp:taxon-name><tp:taxon-authority>Moonlight &amp; D.B.O.S.Cardoso</tp:taxon-authority><tp:taxon-status xmlns:xlink="http://www.w3.org/1999/xlink" xlink:type="simple">sp. nov.</tp:taxon-status><xref ref-type="fig" rid="F6">Fig. 6</xref></tp:nomenclature><tp:treatment-sec sec-type="diagnosis" id="SECID0E54DI"><title>Diagnosis.</title><p>Most similar to <italic><tp:taxon-name><tp:taxon-name-part taxon-name-part-type="genus" reg="Keraunea">K.</tp:taxon-name-part><tp:taxon-name-part taxon-name-part-type="species" reg="brasiliensis">brasiliensis</tp:taxon-name-part></tp:taxon-name></italic> but differing in its larger leaves (to 18 × 12 cm versus to 7.5 × 4 cm) with brochidodromous (versus camptodromous) leaf venation and a rugose (versus flat) leaf texture and by its leaves and stems with a sericeous (versus hirtellous) indumentum.</p></tp:treatment-sec><tp:treatment-sec sec-type="material" id="SECID0EP5DI"><title>Type.</title><p><bold>Brazil. Bahia</bold>: Mun. Januária, distrito de Fabião, junto ao Abrigo do Malhador, <named-content xmlns:xlink="http://www.w3.org/1999/xlink" content-type="dwc:verbatimCoordinates" xlink:type="simple"><named-content content-type="geo-json" specific-use="{&#34;type&#34;:&#34;Point&#34;,&#34;coordinates&#34;:[-44.252833,-15.130833]}" id="NCID0E15DI" xlink:type="simple">15°7.85'S, 44°15.17'W</named-content></named-content>, 25 May 1997, <italic>J.A. Lombardi &amp; A. Salino 1819</italic> (holotype: BHCB [BHCB017209]; isotypes: HRCB [acc. #26438]; K [K001395055], UEC [UEC117783]).</p></tp:treatment-sec><tp:treatment-sec sec-type="description" id="SECID0EB6DI"><title>Description.</title><p>Scandent shrub or liana, to 4 m tall. Stems cylindrical, hollow, 2–5 mm in diameter, rarely branching, sericeous-pubescent with silky hairs; internodes 3.8–16.5 cm long; side shoots 2.6–3.5 cm long, sericeous-pubescent. Leaves of the main stem with the blades 9.5–17 × 5.6–13.5 cm, ovate, velutinous-pubescent, the venation pinnate, brochidodromous, with 5–7 secondary veins, the base truncate to subcordate, the margins entire, ciliate, the apex attenuate to acute; petioles of leaves on main stem 10–16 mm long, distinctly curved to 90° ¼ of the way along their length. Side shoots with 2–5 leaves, these progressively larger along the shoot; blades 2.1–18 × 3.0–12 cm, velutinous-pubescent, the venation as on leaves of the main stems, the base rounded to truncate, the margins entire, ciliate, the apex obtuse; petioles 3–25 mm long, sericeous-pubescent. Inflorescence corymbose, with 2–4 flowers; free portion of the peduncle 5–13 mm long, 2.2–2.8 cm long, the remainder adnate to the bracteole, sericeous-pubescent; bracteole 4.9–5.6 × 2.7–5.1 cm, inserted ca. ⅓ of the way along the pedicel or rarely lacking, ovate, sericeous-pubescent, the venation as the leaves, the base short cuneate, the margins entire, ciliate, the apex attenuate. Flowers incompletely known, 5-merous. Calyx with the tube campanulate, ca. 1.5 mm long, the lobes ca. 7–9 × 1.5 mm, ensiform, sericeous-pubescent. Corolla unknown; androecium and gynoecium unknown. Fruit inserted on the accrescent bracteole; calyx persistent, expanding to 9 mm long.</p><fig id="F6" position="float" orientation="portrait"><object-id xmlns:xlink="http://www.w3.org/1999/xlink" content-type="doi" xlink:type="simple">10.3897/phytokeys.219.101779.figure6</object-id><object-id xmlns:xlink="http://www.w3.org/1999/xlink" content-type="arpha" xlink:type="simple">ED99879E-9AA9-51E2-9AA1-6FA31162708D</object-id><label>Figure 6.</label><caption><p>Habitat and morphology of <italic><tp:taxon-name><tp:taxon-name-part taxon-name-part-type="genus" reg="Keraunea">Keraunea</tp:taxon-name-part><tp:taxon-name-part taxon-name-part-type="species" reg="confusa">confusa</tp:taxon-name-part></tp:taxon-name></italic> Moonlight &amp; D.B.O.S.Cardoso <bold>A–C</bold> karstic Caatinga seasonally dry tropical forest in northern Minas Gerais <bold>D–G</bold> habit <bold>H–I</bold> branching pattern <bold>J</bold> close up of side shoot. All photographs by Domingos Cardoso.</p></caption><graphic xmlns:xlink="http://www.w3.org/1999/xlink" xlink:href="phytokeys-219-145_article-101779__-g006.jpg" position="float" orientation="portrait" xlink:type="simple" id="oo_813030.jpg"><uri content-type="original_file" xlink:type="simple">https://binary.pensoft.net/fig/813030</uri></graphic></fig></tp:treatment-sec><tp:treatment-sec sec-type="distribution" id="SECID0EHAAK"><title>Distribution.</title><p><italic><tp:taxon-name><tp:taxon-name-part taxon-name-part-type="genus" reg="Keraunea">Keraunea</tp:taxon-name-part><tp:taxon-name-part taxon-name-part-type="species" reg="confusa">confusa</tp:taxon-name-part></tp:taxon-name></italic> is endemic to Brazil and to the state of Minas Gerais (Fig. <xref ref-type="fig" rid="F2">2</xref>).</p></tp:treatment-sec><tp:treatment-sec sec-type="habitat" id="SECID0E3AAK"><title>Habitat.</title><p>All collections of <italic><tp:taxon-name><tp:taxon-name-part taxon-name-part-type="genus" reg="Keraunea">K.</tp:taxon-name-part><tp:taxon-name-part taxon-name-part-type="species" reg="confusa">confusa</tp:taxon-name-part></tp:taxon-name></italic> are from karstic (limestone) areas, where plants have been collected growing over rocks and vegetation in the understory of Caatinga seasonally dry tropical forest vegetation.</p></tp:treatment-sec><tp:treatment-sec sec-type="conservation status" id="SECID0ENBAK"><title>Conservation status.</title><p><italic><tp:taxon-name><tp:taxon-name-part taxon-name-part-type="genus" reg="Keraunea">Keraunea</tp:taxon-name-part><tp:taxon-name-part taxon-name-part-type="species" reg="confusa">confusa</tp:taxon-name-part></tp:taxon-name></italic> is known from two localities and has an AOO of ca. 12 km<sup>2</sup>. Two of the known collections (<italic>Lombardi &amp; Salino 1819</italic>, <italic>Lombardi 2107</italic>) were made within Parque Nacional Cavernas do Peruaçu, which includes extensive karst limestone habitat suitable for the species. We know of no specific threats to this species but provide a preliminary assessment as Vulnerable (VU D2) because of the species’ few known localities (<xref ref-type="bibr" rid="B11">IUCN 2019</xref>).</p></tp:treatment-sec><tp:treatment-sec sec-type="etymology" id="SECID0EICAK"><title>Etymology.</title><p>The epithet refers to the confusion that has surrounded the taxonomic history of this species, which was both included within the original circumscription of the type species and the placement of the genus in the wrong family by <xref ref-type="bibr" rid="B2">Cheek and Simão-Bianchini (2013)</xref>.</p></tp:treatment-sec><tp:treatment-sec sec-type="Identification notes" id="SECID0ESCAK"><title>Identification notes.</title><p><italic><tp:taxon-name><tp:taxon-name-part taxon-name-part-type="genus" reg="Keraunea">Keraunea</tp:taxon-name-part><tp:taxon-name-part taxon-name-part-type="species" reg="confusa">confusa</tp:taxon-name-part></tp:taxon-name></italic> is one of two species of the genus with brochidodromous venation, the other of which is <italic><tp:taxon-name><tp:taxon-name-part taxon-name-part-type="genus" reg="Keraunea">K.</tp:taxon-name-part><tp:taxon-name-part taxon-name-part-type="species" reg="bullata">bullata</tp:taxon-name-part></tp:taxon-name></italic>. It is distinguished from <italic><tp:taxon-name><tp:taxon-name-part taxon-name-part-type="genus" reg="Keraunea">K.</tp:taxon-name-part><tp:taxon-name-part taxon-name-part-type="species" reg="bullata">bullata</tp:taxon-name-part></tp:taxon-name></italic> by its generally bigger leaves measuring 9.5–17 cm long (versus 4.2–10.5 cm long), rugose (versus bullate) leaf texture and by the tertiary veins, which are plane to the lower leaf surface (versus raised).</p></tp:treatment-sec><tp:treatment-sec sec-type="material" id="SECID0EZDAK"><title>Additional specimens examined</title><p><bold>(paratypes). Brazil. Minas Gerais</bold>: Mun. Manga, BR-135, entre Montalvânia e Manga, afloramento de calcário do lado esquerdo a ca. 400 m da rodovia sentido Manga-Januária, <named-content xmlns:xlink="http://www.w3.org/1999/xlink" content-type="dwc:verbatimCoordinates" xlink:type="simple"><named-content content-type="geo-json" specific-use="{&#34;type&#34;:&#34;Point&#34;,&#34;coordinates&#34;:[-44.175500,-14.512444]}" id="NCID0EEEAK" xlink:type="simple">14°30'44.8"S, 44°10'31.8"W</named-content></named-content>, 5 Dec. 2022, <italic>D. Cardoso et al. 4916</italic> (ALCB, HUEFS, TCD, RB), <italic>D. Cardoso et al. 4918</italic> (ALCB, HUEFS, TCD, RB); Mun. Januária, distrito de Fabião, junto ao Abrigo do Malhador, 15°7'16”–15°8'57"S, 44°15'20”–44°14'13"W, 26 Oct. 1997, <italic>J.A. Lombardi 2107</italic> (BHCB [BHCB017210], K [K000593363]).</p></tp:treatment-sec><tp:treatment-sec><!--Section generated to contain objects referenced in tp:taxon-treatment.--><fig id="F2" position="float" orientation="portrait"><object-id xmlns:xlink="http://www.w3.org/1999/xlink" content-type="doi" xlink:type="simple">10.3897/phytokeys.219.101779.figure2</object-id><object-id xmlns:xlink="http://www.w3.org/1999/xlink" content-type="arpha" xlink:type="simple">678A103E-636C-5F79-A4F7-FC8B8F32EBFC</object-id><label>Figure 2.</label><caption><p>Distribution of species of the genus <italic><tp:taxon-name><tp:taxon-name-part taxon-name-part-type="genus" reg="Keraunea">Keraunea</tp:taxon-name-part></tp:taxon-name></italic>. Shading denotes elevation; two letter codes represent the standardised two letter codes for the states of Brazil. Species are coloured as follows: <bold>blue</bold>, <italic><tp:taxon-name><tp:taxon-name-part taxon-name-part-type="genus" reg="Keraunea">K.</tp:taxon-name-part><tp:taxon-name-part taxon-name-part-type="species" reg="brasiliensis">brasiliensis</tp:taxon-name-part></tp:taxon-name></italic> Cheek &amp; Simão-Bianchini; <bold>black</bold>, <italic><tp:taxon-name><tp:taxon-name-part taxon-name-part-type="genus" reg="Keraunea">K.</tp:taxon-name-part><tp:taxon-name-part taxon-name-part-type="species" reg="bullata">bullata</tp:taxon-name-part></tp:taxon-name></italic> Moonlight &amp; D.B.O.S.Cardoso; <bold>yellow</bold>, <italic><tp:taxon-name><tp:taxon-name-part taxon-name-part-type="genus" reg="Keraunea">K.</tp:taxon-name-part><tp:taxon-name-part taxon-name-part-type="species" reg="capixaba">capixaba</tp:taxon-name-part></tp:taxon-name></italic> Lombardi; <bold>red</bold>, <italic><tp:taxon-name><tp:taxon-name-part taxon-name-part-type="genus" reg="Keraunea">K.</tp:taxon-name-part><tp:taxon-name-part taxon-name-part-type="species" reg="confusa">confusa</tp:taxon-name-part></tp:taxon-name></italic> Moonlight &amp; D.B.O.S.Cardoso; <bold>green</bold>, <italic><tp:taxon-name><tp:taxon-name-part taxon-name-part-type="genus" reg="Keraunea">K.</tp:taxon-name-part><tp:taxon-name-part taxon-name-part-type="species" reg="velutina">velutina</tp:taxon-name-part></tp:taxon-name></italic> Moonlight &amp; D.B.O.S.Cardoso.</p></caption><graphic xmlns:xlink="http://www.w3.org/1999/xlink" xlink:href="phytokeys-219-145_article-101779__-g002.jpg" position="float" orientation="portrait" xlink:type="simple" id="oo_813026.jpg"><uri content-type="original_file" xlink:type="simple">https://binary.pensoft.net/fig/813026</uri></graphic></fig></tp:treatment-sec><ref-list><ref id="B11"><mixed-citation xmlns:xlink="http://www.w3.org/1999/xlink" xlink:type="simple">IUCN (<year>2019</year>) Guidelines for Using the IUCN Red List Categories and Criteria, version 14. Prepared by the Standards and Petitions Subcommittee. <ext-link xlink:href="http://www.iucnredlist.org/documents/RedListGuidelines.pdf" ext-link-type="uri" xlink:type="simple">http://www.iucnredlist.org/documents/RedListGuidelines.pdf</ext-link></mixed-citation></ref><ref id="B2"><mixed-citation xmlns:xlink="http://www.w3.org/1999/xlink" xlink:type="simple"><person-group><name name-style="western"><surname>Cheek</surname><given-names>M</given-names></name><name name-style="western"><surname>Simão-Bianchini</surname><given-names>R</given-names></name></person-group> (<year>2013</year>) <article-title><italic><tp:taxon-name><tp:taxon-name-part taxon-name-part-type="genus">Keraunea</tp:taxon-name-part></tp:taxon-name></italic> gen. nov. (<tp:taxon-name><tp:taxon-name-part taxon-name-part-type="family">Convolvulaceae</tp:taxon-name-part></tp:taxon-name>) from Brazil.</article-title><source>Nordic Journal of Botany</source><volume>31</volume>(<issue>4</issue>): <fpage>453</fpage>–<lpage>457</lpage>. <ext-link xlink:href="10.1111/j.1756-1051.2013.00096.x" ext-link-type="doi" xlink:type="simple">https://doi.org/10.1111/j.1756-1051.2013.00096.x</ext-link></mixed-citation></ref></ref-list></tp:taxon-treatment>
