# Supplementary material for: ﻿A taxonomic revision of Keraunea, including three new species and its phylogenetic realignment with Ehretiaceae (Boraginales)
Source: PhytoKeys. 2023 Feb 20;219:145–70. doi: 10.3897/phytokeys.219.101779 (PMC10194777; doi:10.3897/phytokeys.219.101779)
Supplement: XML Treatment for Keraunea velutina [file phytokeys.219.101779-treatment7.xml]

<!DOCTYPE tp:taxon-treatment
  PUBLIC "-//TaxonX//DTD Taxonomic Treatment Publishing DTD v0 20100105//EN" "tax-treatment-NSO.dtd">
<tp:taxon-treatment xmlns:tp="http://www.plazi.org/taxpub"><tp:treatment-meta><kwd-group><label>Taxon classification</label><kwd>
              <named-content content-type="kingdom">Plantae</named-content>
            </kwd><kwd>
              <named-content content-type="order">Boraginales</named-content>
            </kwd><kwd>
              <named-content content-type="family">Ehretiaceae</named-content>
            </kwd></kwd-group><mixed-citation publication-type="journal"><person-group><name><surname>Moonlight</surname><given-names>Peter W.</given-names></name><name><surname>Cardoso</surname><given-names>Domingos Benício Oliveira Silva</given-names></name></person-group><article-title>﻿A taxonomic revision of <italic><tp:taxon-name><tp:taxon-name-part taxon-name-part-type="genus" reg="Keraunea">Keraunea</tp:taxon-name-part></tp:taxon-name></italic>, including three new species and its phylogenetic realignment with <tp:taxon-name><tp:taxon-name-part taxon-name-part-type="family">Ehretiaceae</tp:taxon-name-part></tp:taxon-name> (<tp:taxon-name><tp:taxon-name-part taxon-name-part-type="order">Boraginales</tp:taxon-name-part></tp:taxon-name>)</article-title><source>PhytoKeys</source><day>20</day><month>02</month><year>2023</year><volume>219</volume><fpage>145</fpage><lpage>170</lpage><pub-id pub-id-type="doi">10.3897/phytokeys.219.101779</pub-id></mixed-citation></tp:treatment-meta><tp:nomenclature><label>﻿5.</label><tp:taxon-name>
            <object-id xmlns:xlink="http://www.w3.org/1999/xlink" content-type="arpha" xlink:type="simple">D7C372AE-2461-516C-BBEC-D3DDCD808DAD</object-id>
            <tp:taxon-name-part taxon-name-part-type="genus" reg="Keraunea">Keraunea</tp:taxon-name-part>
            <tp:taxon-name-part taxon-name-part-type="species" reg="velutina">velutina</tp:taxon-name-part>
            <object-id xmlns:xlink="http://www.w3.org/1999/xlink" content-type="ipni" xlink:type="simple">urn:lsid:ipni.org:names:77314431-1</object-id>
          </tp:taxon-name><tp:taxon-authority>Moonlight &amp; D.B.O.S.Cardoso</tp:taxon-authority><tp:taxon-status xmlns:xlink="http://www.w3.org/1999/xlink" xlink:type="simple">sp. nov.</tp:taxon-status><xref ref-type="fig" rid="F7">Fig. 7</xref></tp:nomenclature><tp:treatment-sec sec-type="diagnosis" id="SECID0E4FAK"><title>Diagnosis.</title><p>Most similar to <italic><tp:taxon-name><tp:taxon-name-part taxon-name-part-type="genus" reg="Keraunea">Keraunea</tp:taxon-name-part><tp:taxon-name-part taxon-name-part-type="species" reg="capixaba">capixaba</tp:taxon-name-part></tp:taxon-name></italic> but differing in its velutinous indumentum on the stems, side shoots and lower leaf surface (versus glabrescent); its strigose indumentum on the upper leaf surface (versus glabrescent); its elliptic to narrowly lanceolate leaves on the side shoots (versus ovate).</p></tp:treatment-sec><tp:treatment-sec sec-type="material" id="SECID0EOGAK"><title>Type.</title><p><bold>Brazil. Rio de Janeiro</bold>: Mun. Cardoso Moreira, Santíssimo, Fazenda Borges, [<named-content xmlns:xlink="http://www.w3.org/1999/xlink" content-type="dwc:verbatimCoordinates" xlink:type="simple"><named-content content-type="geo-json" specific-use="{&#34;type&#34;:&#34;Point&#34;,&#34;coordinates&#34;:[-41.616667,-21.483333]}" id="NCID0EZGAK" xlink:type="simple">21°29'S, 41°37'W</named-content></named-content>], 10 Sep. 2013, <italic>J.G. Costa 257</italic> (holotype: RB [00852871]).</p></tp:treatment-sec><tp:treatment-sec sec-type="description" id="SECID0EAHAK"><title>Description.</title><p>Scandent shrub or liana, size unknown. Stems cylindrical, hollow, 2–3 mm in diameter, rarely branching, velutinous-pubescent; internodes 2–5.9 cm long; side shoots 2.2–4.7 cm long velutinous-pubescent. Leaves of the main stem with the blades 7.9–8.1 × 2.7–3.1 cm, lanceolate, velutinous-pubescent, the venation pinnate, camptodromous, with 6–8 secondary veins; the base obtuse, the margins entire, ciliate, the apex attenuate; petioles of leaves on main stem 10–11 mm long, distinctly curved to 90° ¼ of the way along their length. Side shoots with 6–8 leaves, these progressively larger along the shoot; blades 0.5–3.5 × 0.3–1.7 cm, elliptic, rarely or lanceolate or obovate, strigulose-pubescent above, velutinous below, the base cuneate to rounded, the margins entire, ciliate, the apex rounded to attenuate. Inflorescence corymbose, with 2–4 flowers; free portion of the peduncle 3–5 mm long; pedicel 0.5–1.5 cm long, the remainder adnate to the bracteole, sericeous-pubescent; bracteole 2–3.8 × 0.7–1.6 cm, inserted ca. ⅓ of the way along the pedicel or rarely lacking, ovate, velutinous- pubescent, the venation as the leaves, the base short-cuneate, margin entire, ciliate, the apex attenuate. Flowers 5-merous. Calyx with the tube campanulate, ca. 1.5 mm long, the lobes 0.7–1.4 × 6.7–12 mm, ensiform, velutinous-pubescent. Corolla with the tube campanulate, 5–5.9 mm long, the lobes 14 × 7 mm, elliptic, glabrous. Stamens epipetalous, inserted at the base of the corolla tube, filaments 3–4 mm long, anthers ca. 7 mm long, connective extending to 1.3 mm; ovary subglobose, 2-locular, the locules biovulate; style single, conduplicate, unbranched; stigmas 2, truncate. Fruit inserted on the accrescent bracteole; calyx persistent, expanding to 15 mm long.</p><fig id="F7" position="float" orientation="portrait"><object-id xmlns:xlink="http://www.w3.org/1999/xlink" content-type="doi" xlink:type="simple">10.3897/phytokeys.219.101779.figure7</object-id><object-id xmlns:xlink="http://www.w3.org/1999/xlink" content-type="arpha" xlink:type="simple">0FFD5090-A18F-5937-8870-ACB6C981A509</object-id><label>Figure 7.</label><caption><p>Holotype of <italic><tp:taxon-name><tp:taxon-name-part taxon-name-part-type="genus" reg="Keraunea">Keraunea</tp:taxon-name-part><tp:taxon-name-part taxon-name-part-type="species" reg="velutina">velutina</tp:taxon-name-part></tp:taxon-name></italic> Moonlight &amp; D.B.O.S.Cardoso, <italic>J.G. Costa 257</italic> (RB [00852871]).</p></caption><graphic xmlns:xlink="http://www.w3.org/1999/xlink" xlink:href="phytokeys-219-145_article-101779__-g007.jpg" position="float" orientation="portrait" xlink:type="simple" id="oo_813032.jpg"><uri content-type="original_file" xlink:type="simple">https://binary.pensoft.net/fig/813032</uri></graphic></fig></tp:treatment-sec><tp:treatment-sec sec-type="distribution" id="SECID0E6HAK"><title>Distribution.</title><p><italic><tp:taxon-name><tp:taxon-name-part taxon-name-part-type="genus" reg="Keraunea">Keraunea</tp:taxon-name-part><tp:taxon-name-part taxon-name-part-type="species" reg="velutina">velutina</tp:taxon-name-part></tp:taxon-name></italic> is endemic to Brazil and known only from the type from Cardoso Moreira municipality in the state of Rio de Janeiro (Fig. <xref ref-type="fig" rid="F2">2</xref>).</p></tp:treatment-sec><tp:treatment-sec sec-type="habitat" id="SECID0EUIAK"><title>Habitat.</title><p>The single specimen known of <italic><tp:taxon-name><tp:taxon-name-part taxon-name-part-type="genus" reg="Keraunea">K.</tp:taxon-name-part><tp:taxon-name-part taxon-name-part-type="species" reg="velutina">velutina</tp:taxon-name-part></tp:taxon-name></italic> was collected within a forest fragment around isolated inselbergs. Cardoso Moreira municipality includes several granitic inselbergs and deforestation appears reduced around these compared to the surrounding land. We suspect that, like the similar <italic><tp:taxon-name><tp:taxon-name-part taxon-name-part-type="genus" reg="Keraunea">Keraunea</tp:taxon-name-part><tp:taxon-name-part taxon-name-part-type="species" reg="capixaba">capixaba</tp:taxon-name-part></tp:taxon-name></italic>, this species was collected scrambling over rocks at the base of an inselberg.</p></tp:treatment-sec><tp:treatment-sec sec-type="conservation status" id="SECID0EQJAK"><title>Conservation status.</title><p><italic><tp:taxon-name><tp:taxon-name-part taxon-name-part-type="genus" reg="Keraunea">Keraunea</tp:taxon-name-part><tp:taxon-name-part taxon-name-part-type="species" reg="velutina">velutina</tp:taxon-name-part></tp:taxon-name></italic> is known from a single specimen collected within a small forest fragment. Forest cover within Cardoso Moreira municipality declined from 5.2% in 1985 to 4.0% in 2012 before recovering to 4.6% by 2021 (<xref ref-type="bibr" rid="B16">Mapbiomas 2022</xref>). This picture is however complex, with Google Earth imagery showing that deforestation of primary forest is continuing in some areas, but forest is recovering in other areas (<xref ref-type="bibr" rid="B8">Google Earth Pro 2020</xref>). As such, due to single collection with imprecise locality information from a largely deforested municipality, we provisionally assess <italic><tp:taxon-name><tp:taxon-name-part taxon-name-part-type="genus" reg="Keraunea">K.</tp:taxon-name-part><tp:taxon-name-part taxon-name-part-type="species" reg="velutina">velutina</tp:taxon-name-part></tp:taxon-name></italic> as Critically Endangered (CR B1 B2 a b ii) under IUCN criteria (<xref ref-type="bibr" rid="B11">IUCN 2019</xref>).</p></tp:treatment-sec><tp:treatment-sec sec-type="etymology" id="SECID0EYKAK"><title>Etymology.</title><p>Named for the plant’s velvety indumentum.</p></tp:treatment-sec><tp:treatment-sec sec-type="Identification notes" id="SECID0E4KAK"><title>Identification notes.</title><p><italic><tp:taxon-name><tp:taxon-name-part taxon-name-part-type="genus" reg="Keraunea">Keraunea</tp:taxon-name-part><tp:taxon-name-part taxon-name-part-type="species" reg="velutina">velutina</tp:taxon-name-part></tp:taxon-name></italic> is a distinct species easily distinguished from all others in the genus by the dense, velvety indumentum of the stems and lower leaf surfaces. It is also distinctive in its side shoots with more numerous leaves than other members of the genus (6–8 versus 2–5), which are almost all elliptic (versus variously ovate to broadly ovate).</p></tp:treatment-sec><tp:treatment-sec><!--Section generated to contain objects referenced in tp:taxon-treatment.--><fig id="F2" position="float" orientation="portrait"><object-id xmlns:xlink="http://www.w3.org/1999/xlink" content-type="doi" xlink:type="simple">10.3897/phytokeys.219.101779.figure2</object-id><object-id xmlns:xlink="http://www.w3.org/1999/xlink" content-type="arpha" xlink:type="simple">678A103E-636C-5F79-A4F7-FC8B8F32EBFC</object-id><label>Figure 2.</label><caption><p>Distribution of species of the genus <italic><tp:taxon-name><tp:taxon-name-part taxon-name-part-type="genus" reg="Keraunea">Keraunea</tp:taxon-name-part></tp:taxon-name></italic>. Shading denotes elevation; two letter codes represent the standardised two letter codes for the states of Brazil. Species are coloured as follows: <bold>blue</bold>, <italic><tp:taxon-name><tp:taxon-name-part taxon-name-part-type="genus" reg="Keraunea">K.</tp:taxon-name-part><tp:taxon-name-part taxon-name-part-type="species" reg="brasiliensis">brasiliensis</tp:taxon-name-part></tp:taxon-name></italic> Cheek &amp; Simão-Bianchini; <bold>black</bold>, <italic><tp:taxon-name><tp:taxon-name-part taxon-name-part-type="genus" reg="Keraunea">K.</tp:taxon-name-part><tp:taxon-name-part taxon-name-part-type="species" reg="bullata">bullata</tp:taxon-name-part></tp:taxon-name></italic> Moonlight &amp; D.B.O.S.Cardoso; <bold>yellow</bold>, <italic><tp:taxon-name><tp:taxon-name-part taxon-name-part-type="genus" reg="Keraunea">K.</tp:taxon-name-part><tp:taxon-name-part taxon-name-part-type="species" reg="capixaba">capixaba</tp:taxon-name-part></tp:taxon-name></italic> Lombardi; <bold>red</bold>, <italic><tp:taxon-name><tp:taxon-name-part taxon-name-part-type="genus" reg="Keraunea">K.</tp:taxon-name-part><tp:taxon-name-part taxon-name-part-type="species" reg="confusa">confusa</tp:taxon-name-part></tp:taxon-name></italic> Moonlight &amp; D.B.O.S.Cardoso; <bold>green</bold>, <italic><tp:taxon-name><tp:taxon-name-part taxon-name-part-type="genus" reg="Keraunea">K.</tp:taxon-name-part><tp:taxon-name-part taxon-name-part-type="species" reg="velutina">velutina</tp:taxon-name-part></tp:taxon-name></italic> Moonlight &amp; D.B.O.S.Cardoso.</p></caption><graphic xmlns:xlink="http://www.w3.org/1999/xlink" xlink:href="phytokeys-219-145_article-101779__-g002.jpg" position="float" orientation="portrait" xlink:type="simple" id="oo_813026.jpg"><uri content-type="original_file" xlink:type="simple">https://binary.pensoft.net/fig/813026</uri></graphic></fig></tp:treatment-sec><ref-list><ref id="B16"><mixed-citation xmlns:xlink="http://www.w3.org/1999/xlink" xlink:type="simple">Mapbiomas (<year>2022</year>) Project Collection of Brazilian Land Cover &amp; Use Map Series. <ext-link xlink:href="https://plataforma.brasil.mapbiomas.org/" ext-link-type="uri" xlink:type="simple">https://plataforma.brasil.mapbiomas.org/</ext-link> [accessed on 10 Jan 2023]</mixed-citation></ref><ref id="B8"><mixed-citation xmlns:xlink="http://www.w3.org/1999/xlink" xlink:type="simple">Google Earth Pro (<year>2020</year>) v.7.3.3. <ext-link xlink:href="https://www.google.com/earth/versions/" ext-link-type="uri" xlink:type="simple">https://www.google.com/earth/versions/</ext-link></mixed-citation></ref><ref id="B11"><mixed-citation xmlns:xlink="http://www.w3.org/1999/xlink" xlink:type="simple">IUCN (<year>2019</year>) Guidelines for Using the IUCN Red List Categories and Criteria, version 14. Prepared by the Standards and Petitions Subcommittee. <ext-link xlink:href="http://www.iucnredlist.org/documents/RedListGuidelines.pdf" ext-link-type="uri" xlink:type="simple">http://www.iucnredlist.org/documents/RedListGuidelines.pdf</ext-link></mixed-citation></ref></ref-list></tp:taxon-treatment>
